# Supplementary material for: Cyano­methyl 4-(4-methyl­benzene­sulfonamido)­benzoate
Source: Acta Crystallogr Sect E Struct Rep Online. 2012 Apr 21;68(Pt 5):o1488. doi: 10.1107/S1600536812017126 (PMC3344598; doi:10.1107/S1600536812017126)
Supplement: Supplementary file 1 [file e-68-o1488-sup1.cif]

##############################################################################
#                                                                            #
# This CIF contains the data in a paper accepted for publication in          #
# Acta Crystallographica Section E. It conforms to the requirements of       #
# Notes for Authors for Acta Crystallographica Section E, and has been       #
# peer reviewed under the auspices of the IUCr Commission on Journals.       #
#                                                                            #
# Full details of the Crystallographic Information File format               #
# are given in the paper "The Crystallographic Information File (CIF):       #
# a New Standard Archive File for Crystallography" by S. R. Hall, F. H.      #
# Allen and I. D. Brown [Acta Cryst. (1991), A47, 655-685].                  #
#                                                                            #
# The current version of the core CIF dictionary is obtainable from          #
# ftp://ftp.iucr.org/pub/cif_core.dic.                                       #
#                                                                            #
# Software is freely available for graphical display of the structure(s)     #
# in this CIF. For information consult the CIF software page                 #
# http://www.iucr.org/resources/cif/software.                                #
#                                                                            #
# This file may be used for bona fide research purposes within the           #
# scientific community so long as proper attribution is given to the journal # 
# article from which it was obtained.                                        #
#                                                                            #
##############################################################################
data_global
_audit_creation_method     'PLATON <TABLE ACC> option'
_journal_date_recd_electronic     2012-04-10
_journal_date_accepted     2012-04-18
_journal_name_full     'Acta Crystallographica, Section E'
_journal_year     2012
_journal_volume     68
_journal_issue      5
_journal_page_first     o1488
_journal_page_last     o1488
_journal_paper_category     QO
_journal_paper_doi     10.1107/S1600536812017126
_journal_coeditor_code     LH5455
loop_
    _publ_contact_author_name
    _publ_contact_author_address
    _publ_contact_author_email
    'Mehmet Akkurt'
;
Department of Physics
Faculty of Sciences
Erciyes University
38039 Kayseri
Turkey
;
 akkurt@erciyes.edu.tr
    'Ghulam Mustafa'
;
Department of Chemistry
GC University
Lahore 54000
Pakistan
;
 gmustafa884@yahoo.com
_publ_contact_author_fax     '+90-352-4374933'
_publ_contact_author_phone     '+90-352-4374901 extra 33106'
_publ_section_title
;
Cyanomethyl 4-(4-methylbenzenesulfonamido)benzoate
;
loop_
    _publ_author_name
    _publ_author_footnote
    _publ_author_address
    'Ghulam Mustafa' .
;
Department of Chemistry,
GC University,
Lahore 54000,
Pakistan
;
    'Mehmet Akkurt' .
;
  Department of Physics,
  Faculty of Sciences,
  Erciyes University,
  38039 Kayseri,
  Turkey
;
    'Islam Ullah Khan' .
;
Department of Chemistry,
GC University,
Lahore 54000,
Pakistan
;
    'Tahir Muhmood' .
;
Department of Chemistry,
GC University,
Lahore 54000,
Pakistan
;
data_I
_chemical_name_systematic
;
Cyanomethyl 4-(4-methylbenzenesulfonamido)benzoate
;
_chemical_name_common     ?
_chemical_formula_moiety     'C16 H14 N2 O4 S'
_chemical_formula_sum     'C16 H14 N2 O4 S'
_chemical_formula_structural     ?
_chemical_formula_iupac     'C16 H14 N2 O4 S'
_chemical_formula_weight     330.36
_chemical_melting_point     ?
_symmetry_cell_setting     monoclinic
_symmetry_space_group_name_H-M     'P 21'
_symmetry_space_group_name_Hall     'P 2yb'
loop_
    _symmetry_equiv_pos_site_id
    _symmetry_equiv_pos_as_xyz
    1 x,y,z
    2 -x,1/2+y,-z
_cell_length_a     5.9360(3)
_cell_length_b     8.1992(4)
_cell_length_c     15.9068(8)
_cell_angle_alpha     90
_cell_angle_beta     91.222(3)
_cell_angle_gamma     90
_cell_volume     774.02(7)
_cell_formula_units_Z     2
_cell_measurement_reflns_used     2045
_cell_measurement_theta_min     2.56
_cell_measurement_theta_max     24.73
_cell_measurement_temperature     296(2)
_cell_special_details
;
;
_exptl_crystal_description     block
_exptl_crystal_colour     yellow
_exptl_crystal_size_max     0.28
_exptl_crystal_size_mid     0.23
_exptl_crystal_size_min     0.19
_exptl_crystal_size_rad     ?
_exptl_crystal_density_diffrn     1.418
_exptl_crystal_density_meas     ?
_exptl_crystal_density_method     'Not Measured'
_exptl_crystal_F_000     344
_exptl_absorpt_coefficient_mu     0.231
_exptl_absorpt_correction_type     none
_exptl_absorpt_process_details     ?
_exptl_absorpt_correction_T_min     ?
_exptl_absorpt_correction_T_max     ?
_exptl_special_details
;
;
_diffrn_ambient_temperature     296(2)
_diffrn_radiation_type     'MoK\a'
_diffrn_radiation_wavelength     0.71073
_diffrn_radiation_source     'sealed tube'
_diffrn_radiation_monochromator     'graphite'
_diffrn_measurement_device_type     'Bruker APEXII CCD'
_diffrn_measurement_method     '\f and \w scans'
_diffrn_detector_area_resol_mean     ?
_diffrn_reflns_number     6266
_diffrn_reflns_av_R_equivalents     0.0266
_diffrn_reflns_av_sigmaI/netI     0.0489
_diffrn_reflns_theta_min     1.28
_diffrn_reflns_theta_max     27.09
_diffrn_reflns_theta_full     27.09
_diffrn_measured_fraction_theta_max     0.996
_diffrn_measured_fraction_theta_full     0.996
_diffrn_reflns_limit_h_min     -7
_diffrn_reflns_limit_h_max     7
_diffrn_reflns_limit_k_min     -8
_diffrn_reflns_limit_k_max     10
_diffrn_reflns_limit_l_min     -20
_diffrn_reflns_limit_l_max     15
_diffrn_reflns_reduction_process
;
;
_diffrn_standards_number     0
_diffrn_standards_interval_count     ?
_diffrn_standards_decay_%     ?
_refine_special_details
;
Refinement on <i>F</i>^2^ for ALL reflections except those flagged by the user
for potential systematic errors. Weighted <i>R</i>-factors <i>wR</i> and all
goodnesses of fit <i>S</i> are based on <i>F</i>^2^, conventional
<i>R</i>-factors <i>R</i> are based on <i>F</i>, with <i>F</i> set to zero for
negative <i>F</i>^2^. The observed criterion of <i>F</i>^2^ > \s(<i>F</i>^2^)
is used only for calculating -<i>R</i>-factor-obs <i>etc</i>. and is not
relevant to the choice of reflections for refinement. <i>R</i>-factors based
on <i>F</i>^2^ are statistically about twice as large as those based on
<i>F</i>, and <i>R</i>-factors based on ALL data will be even larger.
;
_reflns_number_total     3077
_reflns_number_gt     2306
_reflns_threshold_expression     I>2\s(I)
_refine_ls_structure_factor_coef     Fsqd
_refine_ls_matrix_type     full
_refine_ls_R_factor_all     0.0707
_refine_ls_R_factor_gt     0.0461
_refine_ls_wR_factor_gt     0.0957
_refine_ls_wR_factor_ref     0.1064
_refine_ls_goodness_of_fit_ref     1.010
_refine_ls_restrained_S_all     1.010
_refine_ls_number_reflns     3077
_refine_ls_number_parameters     210
_refine_ls_number_restraints     1
_refine_ls_number_constraints     ?
_refine_ls_hydrogen_treatment     constr
_refine_ls_weighting_scheme     calc
_refine_ls_weighting_details
         'calc w=1/[\s^2^(Fo^2^)+(0.0538P)^2^+0.0338P] where P=(Fo^2^+2Fc^2^)/3'
_atom_sites_solution_hydrogens     geom
_atom_sites_solution_primary     direct
_atom_sites_solution_secondary     difmap
_refine_ls_shift/su_max     0.000
_refine_ls_shift/su_mean     0.000
_refine_diff_density_max     0.200
_refine_diff_density_min     -0.249
_refine_ls_extinction_method     none
_refine_ls_abs_structure_details     'Flack (1983), 1248 Freidel pairs'
_refine_ls_abs_structure_Flack     0.30(10)
loop_
    _atom_type_symbol
    _atom_type_description
    _atom_type_scat_dispersion_real
    _atom_type_scat_dispersion_imag
    _atom_type_scat_source
    C C 0.0033 0.0016 ' International Tables Vol C Tables 4.2.6.8 and 6.1.1.4'
    H H 0.0000 0.0000 ' International Tables Vol C Tables 4.2.6.8 and 6.1.1.4'
    N N 0.0061 0.0033 ' International Tables Vol C Tables 4.2.6.8 and 6.1.1.4'
    O O 0.0106 0.0060 ' International Tables Vol C Tables 4.2.6.8 and 6.1.1.4'
    S S 0.1246 0.1234 ' International Tables Vol C Tables 4.2.6.8 and 6.1.1.4'
_computing_data_collection     'APEX2 (Bruker, 2007)'
_computing_cell_refinement     'SAINT (Bruker, 2007)'
_computing_data_reduction     'SAINT (Bruker, 2007)'
_computing_structure_solution     'SHELXS97 (Sheldrick, 2008)'
_computing_structure_refinement     'SHELXL97 (Sheldrick, 2008)'
_computing_molecular_graphics
                  'ORTEP-3 for Windows (Farrugia, 1997) and PLATON (Spek, 2009)'
_computing_publication_material
                                'WinGX (Farrugia, 1999) and PLATON (Spek, 2009)'
loop_
    _atom_site_type_symbol
    _atom_site_label
    _atom_site_fract_x
    _atom_site_fract_y
    _atom_site_fract_z
    _atom_site_U_iso_or_equiv
    _atom_site_thermal_displace_type
    _atom_site_calc_flag
    _atom_site_refinement_flags
    _atom_site_occupancy
    _atom_site_disorder_assembly
    _atom_site_disorder_group
    S S1 0.58175(11) 0.32017(11) 0.30134(5) 0.0453(2) Uani d . 1.000 . .
    O O1 0.6354(4) 0.4862(3) 0.28356(14) 0.0570(8) Uani d . 1.000 . .
    O O2 0.7581(3) 0.2041(3) 0.31249(15) 0.0597(9) Uani d . 1.000 . .
    O O3 0.1129(4) -0.4816(3) 0.16303(18) 0.0630(10) Uani d . 1.000 . .
    O O4 -0.1469(4) -0.3362(3) 0.09421(15) 0.0576(8) Uani d . 1.000 . .
    N N1 0.4185(4) 0.2648(3) 0.22249(17) 0.0505(9) Uani d . 1.000 . .
    N N2 -0.6118(7) -0.3907(7) -0.0148(3) 0.1056(19) Uani d . 1.000 . .
    C C1 0.0250(6) 0.3400(6) 0.6140(2) 0.0774(14) Uani d . 1.000 . .
    C C2 0.1617(5) 0.3314(5) 0.53585(18) 0.0512(10) Uani d . 1.000 . .
    C C3 0.3637(6) 0.2464(4) 0.5345(2) 0.0595(12) Uani d . 1.000 . .
    C C4 0.4901(5) 0.2381(4) 0.4627(2) 0.0515(11) Uani d . 1.000 . .
    C C5 0.4149(4) 0.3166(4) 0.39131(16) 0.0400(8) Uani d . 1.000 . .
    C C6 0.2138(5) 0.4021(4) 0.3910(2) 0.0487(11) Uani d . 1.000 . .
    C C7 0.0899(5) 0.4073(4) 0.4624(2) 0.0542(11) Uani d . 1.000 . .
    C C8 0.3266(5) 0.1077(4) 0.20785(18) 0.0422(10) Uani d . 1.000 . .
    C C9 0.4346(5) -0.0359(4) 0.2306(2) 0.0538(11) Uani d . 1.000 . .
    C C10 0.3380(4) -0.1827(5) 0.20995(18) 0.0508(9) Uani d . 1.000 . .
    C C11 0.1348(4) -0.1913(5) 0.16607(16) 0.0416(8) Uani d . 1.000 . .
    C C12 0.0272(5) -0.0468(4) 0.1442(2) 0.0466(11) Uani d . 1.000 . .
    C C13 0.1211(5) 0.0997(4) 0.1656(2) 0.0484(11) Uani d . 1.000 . .
    C C14 0.0402(5) -0.3518(4) 0.1432(2) 0.0481(11) Uani d . 1.000 . .
    C C15 -0.2527(6) -0.4841(4) 0.0670(2) 0.0621(12) Uani d . 1.000 . .
    C C16 -0.4543(8) -0.4347(5) 0.0209(3) 0.0704(17) Uani d . 1.000 . .
    H H1 0.38520 0.33880 0.18600 0.0610 Uiso d R 1.000 . .
    H H1A 0.02430 0.45000 0.63460 0.1160 Uiso c R 1.000 . .
    H H1B 0.08990 0.26940 0.65610 0.1160 Uiso c R 1.000 . .
    H H1C -0.12670 0.30610 0.60120 0.1160 Uiso c R 1.000 . .
    H H3 0.41510 0.19380 0.58310 0.0710 Uiso c R 1.000 . .
    H H4 0.62470 0.18000 0.46270 0.0620 Uiso c R 1.000 . .
    H H6 0.16340 0.45560 0.34250 0.0590 Uiso c R 1.000 . .
    H H7 -0.04630 0.46340 0.46160 0.0650 Uiso c R 1.000 . .
    H H9 0.57210 -0.03270 0.25960 0.0640 Uiso c R 1.000 . .
    H H10 0.41080 -0.27870 0.22580 0.0610 Uiso c R 1.000 . .
    H H12 -0.10980 -0.04980 0.11480 0.0560 Uiso c R 1.000 . .
    H H13 0.04560 0.19560 0.15150 0.0580 Uiso c R 1.000 . .
    H H15A -0.29080 -0.55120 0.11490 0.0740 Uiso c R 1.000 . .
    H H15B -0.15360 -0.54570 0.03110 0.0740 Uiso c R 1.000 . .
loop_
    _atom_site_aniso_label
    _atom_site_aniso_U_11
    _atom_site_aniso_U_22
    _atom_site_aniso_U_33
    _atom_site_aniso_U_12
    _atom_site_aniso_U_13
    _atom_site_aniso_U_23
    S1 0.0447(3) 0.0424(4) 0.0486(4) -0.0002(4) -0.0010(3) -0.0054(4)
    O1 0.0656(14) 0.0481(15) 0.0572(15) -0.0175(12) 0.0007(11) 0.0017(11)
    O2 0.0456(12) 0.0650(16) 0.0684(17) 0.0109(12) -0.0035(12) -0.0136(13)
    O3 0.0728(17) 0.0376(14) 0.078(2) 0.0009(12) -0.0101(15) 0.0073(13)
    O4 0.0626(13) 0.0432(13) 0.0662(16) -0.0060(11) -0.0166(11) -0.0016(12)
    N1 0.0686(16) 0.0394(17) 0.0430(16) -0.0007(12) -0.0077(13) -0.0001(11)
    N2 0.080(3) 0.147(4) 0.089(3) -0.016(3) -0.017(2) -0.030(3)
    C1 0.081(2) 0.087(3) 0.065(2) -0.032(3) 0.0211(18) -0.016(3)
    C2 0.0556(16) 0.0490(19) 0.0493(18) -0.0153(19) 0.0056(13) -0.012(2)
    C3 0.069(2) 0.060(2) 0.049(2) -0.0071(17) -0.0092(17) 0.0152(16)
    C4 0.0490(16) 0.0492(19) 0.056(2) 0.0085(15) -0.0042(16) 0.0071(16)
    C5 0.0401(12) 0.0322(13) 0.0473(15) 0.0002(17) -0.0056(11) -0.0017(18)
    C6 0.0481(17) 0.0507(18) 0.047(2) 0.0090(16) -0.0053(15) 0.0056(15)
    C7 0.0441(16) 0.0535(19) 0.065(2) 0.0053(16) 0.0008(16) -0.0030(18)
    C8 0.0480(16) 0.0437(19) 0.0352(17) 0.0022(15) 0.0048(13) -0.0013(14)
    C9 0.0486(17) 0.051(2) 0.061(2) 0.0068(16) -0.0147(16) -0.0020(17)
    C10 0.0517(14) 0.0448(17) 0.0554(18) 0.011(2) -0.0074(13) 0.002(2)
    C11 0.0458(12) 0.0407(16) 0.0383(15) 0.0018(18) 0.0024(11) 0.0028(17)
    C12 0.0435(17) 0.047(2) 0.049(2) 0.0035(15) -0.0040(15) -0.0004(16)
    C13 0.0458(17) 0.044(2) 0.055(2) 0.0056(16) -0.0082(17) -0.0011(18)
    C14 0.0471(17) 0.048(2) 0.049(2) -0.0018(17) -0.0003(16) -0.0013(18)
    C15 0.072(2) 0.057(2) 0.057(2) -0.0181(19) -0.0040(19) -0.0070(18)
    C16 0.066(3) 0.095(3) 0.050(3) -0.018(2) -0.0030(19) -0.015(2)
_geom_special_details
;
Bond distances, angles <i>etc</i>. have been calculated using the rounded
fractional coordinates. All su's are estimated from the variances of the
(full) variance-covariance matrix. The cell e.s.d.'s are taken into account in
the estimation of distances, angles and torsion angles
;
loop_
    _geom_bond_atom_site_label_1
    _geom_bond_atom_site_label_2
    _geom_bond_site_symmetry_1
    _geom_bond_site_symmetry_2
    _geom_bond_distance
    _geom_bond_publ_flag
    S1 O1 . . 1.428(3) no
    S1 O2 . . 1.423(2) no
    S1 N1 . . 1.633(3) no
    S1 C5 . . 1.758(3) no
    O3 C14 . . 1.189(4) no
    O4 C14 . . 1.349(4) no
    O4 C15 . . 1.429(4) no
    N1 C8 . . 1.416(4) no
    N2 C16 . . 1.142(7) no
    N1 H1 . . 0.8600 no
    C1 C2 . . 1.501(4) no
    C2 C7 . . 1.383(4) no
    C2 C3 . . 1.388(5) no
    C3 C4 . . 1.382(5) no
    C4 C5 . . 1.372(4) no
    C5 C6 . . 1.384(4) no
    C6 C7 . . 1.367(4) no
    C8 C9 . . 1.385(5) no
    C8 C13 . . 1.382(4) no
    C9 C10 . . 1.370(5) no
    C10 C11 . . 1.382(3) no
    C11 C12 . . 1.387(5) no
    C11 C14 . . 1.473(5) no
    C12 C13 . . 1.364(5) no
    C15 C16 . . 1.448(6) no
    C1 H1A . . 0.9600 no
    C1 H1B . . 0.9600 no
    C1 H1C . . 0.9600 no
    C3 H3 . . 0.9300 no
    C4 H4 . . 0.9300 no
    C6 H6 . . 0.9300 no
    C7 H7 . . 0.9300 no
    C9 H9 . . 0.9300 no
    C10 H10 . . 0.9300 no
    C12 H12 . . 0.9300 no
    C13 H13 . . 0.9300 no
    C15 H15A . . 0.9700 no
    C15 H15B . . 0.9700 no
loop_
    _geom_angle_atom_site_label_1
    _geom_angle_atom_site_label_2
    _geom_angle_atom_site_label_3
    _geom_angle_site_symmetry_1
    _geom_angle_site_symmetry_2
    _geom_angle_site_symmetry_3
    _geom_angle
    _geom_angle_publ_flag
    O1 S1 O2 . . . 119.72(14) no
    O1 S1 N1 . . . 104.13(14) no
    O1 S1 C5 . . . 108.00(15) no
    O2 S1 N1 . . . 109.43(14) no
    O2 S1 C5 . . . 108.25(14) no
    N1 S1 C5 . . . 106.57(13) no
    C14 O4 C15 . . . 116.5(3) no
    S1 N1 C8 . . . 126.8(2) no
    S1 N1 H1 . . . 117.00 no
    C8 N1 H1 . . . 117.00 no
    C3 C2 C7 . . . 117.6(3) no
    C1 C2 C3 . . . 121.3(3) no
    C1 C2 C7 . . . 121.1(3) no
    C2 C3 C4 . . . 121.5(3) no
    C3 C4 C5 . . . 119.2(3) no
    S1 C5 C6 . . . 119.3(2) no
    S1 C5 C4 . . . 120.2(2) no
    C4 C5 C6 . . . 120.4(3) no
    C5 C6 C7 . . . 119.5(3) no
    C2 C7 C6 . . . 121.8(3) no
    C9 C8 C13 . . . 119.1(3) no
    N1 C8 C13 . . . 117.1(3) no
    N1 C8 C9 . . . 123.8(3) no
    C8 C9 C10 . . . 119.7(3) no
    C9 C10 C11 . . . 121.5(3) no
    C12 C11 C14 . . . 122.0(2) no
    C10 C11 C12 . . . 118.4(3) no
    C10 C11 C14 . . . 119.6(3) no
    C11 C12 C13 . . . 120.4(3) no
    C8 C13 C12 . . . 121.0(3) no
    O3 C14 C11 . . . 126.9(3) no
    O3 C14 O4 . . . 121.9(3) no
    O4 C14 C11 . . . 111.3(3) no
    O4 C15 C16 . . . 105.6(3) no
    N2 C16 C15 . . . 177.8(5) no
    C2 C1 H1A . . . 109.00 no
    C2 C1 H1B . . . 109.00 no
    C2 C1 H1C . . . 109.00 no
    H1A C1 H1B . . . 109.00 no
    H1A C1 H1C . . . 109.00 no
    H1B C1 H1C . . . 110.00 no
    C2 C3 H3 . . . 119.00 no
    C4 C3 H3 . . . 119.00 no
    C3 C4 H4 . . . 120.00 no
    C5 C4 H4 . . . 120.00 no
    C5 C6 H6 . . . 120.00 no
    C7 C6 H6 . . . 120.00 no
    C2 C7 H7 . . . 119.00 no
    C6 C7 H7 . . . 119.00 no
    C8 C9 H9 . . . 120.00 no
    C10 C9 H9 . . . 120.00 no
    C9 C10 H10 . . . 119.00 no
    C11 C10 H10 . . . 119.00 no
    C11 C12 H12 . . . 120.00 no
    C13 C12 H12 . . . 120.00 no
    C8 C13 H13 . . . 120.00 no
    C12 C13 H13 . . . 119.00 no
    O4 C15 H15A . . . 111.00 no
    O4 C15 H15B . . . 111.00 no
    C16 C15 H15A . . . 111.00 no
    C16 C15 H15B . . . 111.00 no
    H15A C15 H15B . . . 109.00 no
loop_
    _geom_torsion_atom_site_label_1
    _geom_torsion_atom_site_label_2
    _geom_torsion_atom_site_label_3
    _geom_torsion_atom_site_label_4
    _geom_torsion_site_symmetry_1
    _geom_torsion_site_symmetry_2
    _geom_torsion_site_symmetry_3
    _geom_torsion_site_symmetry_4
    _geom_torsion
    _geom_torsion_publ_flag
    O1 S1 N1 C8 . . . . 176.9(2) no
    O2 S1 N1 C8 . . . . 47.8(3) no
    C5 S1 N1 C8 . . . . -69.1(3) no
    O1 S1 C5 C4 . . . . -118.0(3) no
    O2 S1 C5 C4 . . . . 13.0(3) no
    N1 S1 C5 C4 . . . . 130.6(3) no
    O1 S1 C5 C6 . . . . 58.1(3) no
    O2 S1 C5 C6 . . . . -171.0(2) no
    N1 S1 C5 C6 . . . . -53.3(3) no
    C15 O4 C14 C11 . . . . 179.3(2) no
    C14 O4 C15 C16 . . . . 176.3(3) no
    C15 O4 C14 O3 . . . . -0.3(4) no
    S1 N1 C8 C9 . . . . -32.5(4) no
    S1 N1 C8 C13 . . . . 150.0(2) no
    C1 C2 C7 C6 . . . . 179.3(3) no
    C1 C2 C3 C4 . . . . 180.0(3) no
    C3 C2 C7 C6 . . . . -1.1(5) no
    C7 C2 C3 C4 . . . . 0.3(5) no
    C2 C3 C4 C5 . . . . 0.5(5) no
    C3 C4 C5 C6 . . . . -0.5(5) no
    C3 C4 C5 S1 . . . . 175.5(3) no
    C4 C5 C6 C7 . . . . -0.2(5) no
    S1 C5 C6 C7 . . . . -176.3(2) no
    C5 C6 C7 C2 . . . . 1.1(5) no
    N1 C8 C13 C12 . . . . 175.8(3) no
    C9 C8 C13 C12 . . . . -1.8(5) no
    N1 C8 C9 C10 . . . . -176.6(3) no
    C13 C8 C9 C10 . . . . 0.9(4) no
    C8 C9 C10 C11 . . . . 0.5(4) no
    C9 C10 C11 C12 . . . . -1.0(4) no
    C9 C10 C11 C14 . . . . 178.3(3) no
    C10 C11 C14 O4 . . . . -174.3(2) no
    C12 C11 C14 O3 . . . . -175.5(3) no
    C12 C11 C14 O4 . . . . 5.0(4) no
    C10 C11 C14 O3 . . . . 5.2(5) no
    C10 C11 C12 C13 . . . . 0.1(4) no
    C14 C11 C12 C13 . . . . -179.2(3) no
    C11 C12 C13 C8 . . . . 1.3(5) no
loop_
    _geom_hbond_atom_site_label_D
    _geom_hbond_atom_site_label_H
    _geom_hbond_atom_site_label_A
    _geom_hbond_site_symmetry_A
    _geom_hbond_distance_DH
    _geom_hbond_distance_HA
    _geom_hbond_distance_DA
    _geom_hbond_angle_DHA
    _geom_hbond_publ_flag
    N1 H1 O3 1_565 0.86 2.21 2.904(3) 138 yes
    C1 H1A O2 2_656 0.96 2.58 3.446(5) 150 yes
    C9 H9 O2 . 0.93 2.38 3.025(4) 126 yes
    C10 H10 O1 1_545 0.93 2.51 3.431(4) 172 yes
    C12 H12 N2 2_455 0.93 2.62 3.426(6) 146 yes
_iucr_refine_instructions_details
;
TITL  PC-5J                R = 0.04
CELL  0.71073   5.9360   8.1992  15.9068   90.000   91.222   90.000
ZERR     2.00   0.0003   0.0004   0.0008    0.000    0.003    0.000
LATT  -1
SYMM  - X, 1/2 + Y, - Z
SFAC  C    H    N    O    S
UNIT  32   28   4    8    2
MERG   2
OMIT   0 0 2
TWIN
FMAP   2
PLAN    5
ACTA
BOND   $H
CONF
L.S.  13
TEMP    23.00
WGHT    0.053800    0.033800
BASF   0.30140
FVAR       0.19463
C1    1    0.024985    0.340000    0.613954    11.00000    0.08099    0.08700 =
         0.06548   -0.01565    0.02115   -0.03231
AFIX 137
H1A   2    0.024296    0.450043    0.634560    11.00000   -1.50000
H1B   2    0.089915    0.269366    0.656063    11.00000   -1.50000
H1C   2   -0.126738    0.306097    0.601228    11.00000   -1.50000
AFIX   0
C2    1    0.161665    0.331396    0.535852    11.00000    0.05565    0.04903 =
         0.04928   -0.01243    0.00562   -0.01528
C3    1    0.363681    0.246382    0.534537    11.00000    0.06891    0.06005 =
         0.04923    0.01521   -0.00918   -0.00707
AFIX  43
H3    2    0.415140    0.193799    0.583061    11.00000   -1.20000
AFIX   0
C4    1    0.490110    0.238136    0.462689    11.00000    0.04904    0.04920 =
         0.05610    0.00715   -0.00416    0.00850
AFIX  43
H4    2    0.624661    0.180025    0.462745    11.00000   -1.20000
AFIX   0
C5    1    0.414867    0.316633    0.391311    11.00000    0.04008    0.03220 =
         0.04726   -0.00170   -0.00558    0.00024
C6    1    0.213770    0.402129    0.390956    11.00000    0.04807    0.05074 =
         0.04729    0.00559   -0.00533    0.00903
AFIX  43
H6    2    0.163351    0.455575    0.342540    11.00000   -1.20000
AFIX   0
C7    1    0.089876    0.407333    0.462404    11.00000    0.04412    0.05346 =
         0.06484   -0.00299    0.00084    0.00526
AFIX  43
H7    2   -0.046315    0.463440    0.461586    11.00000   -1.20000
AFIX   0
C8    1    0.326590    0.107679    0.207854    11.00000    0.04798    0.04368 =
         0.03517   -0.00126    0.00480    0.00218
C9    1    0.434615   -0.035945    0.230553    11.00000    0.04861    0.05113 =
         0.06078   -0.00199   -0.01471    0.00683
AFIX  43
H9    2    0.572107   -0.032745    0.259649    11.00000   -1.20000
AFIX   0
C10   1    0.338036   -0.182703    0.209955    11.00000    0.05174    0.04479 =
         0.05537    0.00249   -0.00744    0.01103
AFIX  43
H10   2    0.410771   -0.278686    0.225833    11.00000   -1.20000
AFIX   0
C11   1    0.134757   -0.191311    0.166067    11.00000    0.04582    0.04074 =
         0.03825    0.00281    0.00235    0.00178
C12   1    0.027193   -0.046777    0.144193    11.00000    0.04351    0.04735 =
         0.04938   -0.00036   -0.00401    0.00351
AFIX  43
H12   2   -0.109818   -0.049752    0.114767    11.00000   -1.20000
AFIX   0
C13   1    0.121058    0.099656    0.165558    11.00000    0.04577    0.04444 =
         0.05464   -0.00109   -0.00821    0.00556
AFIX  43
H13   2    0.045648    0.195574    0.151458    11.00000   -1.20000
AFIX   0
C14   1    0.040214   -0.351803    0.143230    11.00000    0.04705    0.04835 =
         0.04889   -0.00133   -0.00035   -0.00184
C15   1   -0.252659   -0.484132    0.067025    11.00000    0.07213    0.05653 =
         0.05682   -0.00700   -0.00397   -0.01813
AFIX  23
H15A  2   -0.290751   -0.551216    0.114897    11.00000   -1.20000
H15B  2   -0.153615   -0.545697    0.031124    11.00000   -1.20000
AFIX   0
C16   1   -0.454270   -0.434749    0.020925    11.00000    0.06625    0.09479 =
         0.05018   -0.01502   -0.00303   -0.01802
N1    3    0.418516    0.264775    0.222486    11.00000    0.06861    0.03940 =
         0.04297   -0.00007   -0.00769   -0.00068
AFIX   3
H1    2    0.385216    0.338775    0.185986    11.00000   -1.20000
AFIX   0
N2    3   -0.611849   -0.390724   -0.014784    11.00000    0.08042    0.14706 =
         0.08869   -0.03031   -0.01663   -0.01564
O1    4    0.635439    0.486240    0.283557    11.00000    0.06561    0.04815 =
         0.05722    0.00172    0.00071   -0.01753
O2    4    0.758056    0.204096    0.312489    11.00000    0.04562    0.06504 =
         0.06839   -0.01365   -0.00350    0.01088
O3    4    0.112860   -0.481630    0.163025    11.00000    0.07276    0.03761 =
         0.07793    0.00727   -0.01014    0.00085
O4    4   -0.146919   -0.336182    0.094207    11.00000    0.06260    0.04325 =
         0.06616   -0.00162   -0.01658   -0.00604
S1    5    0.581751    0.320166    0.301344    11.00000    0.04468    0.04243 =
         0.04863   -0.00544   -0.00096   -0.00023
HKLF    4
REM   PC-5J                R = 0.04
REM R1 =  0.0461 for   2306 Fo > 4sig(Fo)  and  0.0707 for all   3077 data
REM    210 parameters refined using      1 restraints
END
WGHT      0.0538      0.0338
REM Highest difference peak  0.200,  deepest hole -0.249,  1-sigma level  0.042
Q1    1   0.2703  0.3039  0.2148  11.00000  0.05    0.20
Q2    1   0.1661  0.3135  0.1553  11.00000  0.05    0.18
Q3    1   0.6161  0.5231  0.2835  11.00000  0.05    0.18
Q4    1   0.2803 -0.1823  0.1601  11.00000  0.05    0.18
Q5    1   0.6680  0.4328  0.3061  11.00000  0.05    0.18
;
