# Supplementary material for: Cyano­methyl 4-(4-methyl­benzene­sulfonamido)­benzoate
Source: Acta Crystallogr Sect E Struct Rep Online. 2012 Apr 21;68(Pt 5):o1488. doi: 10.1107/S1600536812017126 (PMC3344598; doi:10.1107/S1600536812017126)
Supplement: Supplementary file 2 [file e-68-o1488-Isup2.hkl]

# 
# h,k,l, Fc-squared, Fo-squared, sigma(Fo-squared) and status flag 
# 
data_I
_shelx_title '  PC-5J                R = 0.04' 
_shelx_refln_list_code          4 
_shelx_F_calc_maximum      158.21 
_exptl_crystal_F_000       344.00 
_reflns_d_resolution_high  0.7803 
 
loop_ 
 _symmetry_equiv_pos_as_xyz 
 'x, y, z' 
 '-x, y+1/2, -z' 
 
_cell_length_a     5.9360 
_cell_length_b     8.1992 
_cell_length_c    15.9068 
_cell_angle_alpha  90.000 
_cell_angle_beta   91.222 
_cell_angle_gamma  90.000 
 
_shelx_F_squared_multiplier     1.000 
 
loop_ 
 _refln_index_h 
 _refln_index_k 
 _refln_index_l 
 _refln_F_squared_calc 
 _refln_F_squared_meas 
 _refln_F_squared_sigma 
 _refln_observed_status 
   2  -8   0        8.29        7.92      3.96 o 
   3  -8   0        5.47        5.54      4.22 o 
   4  -8   0        2.93        2.64      4.49 o 
   1  -7   0      170.70      165.52      8.71 o 
   2  -7   0       75.19       67.05      7.39 o 
   3  -7   0      114.40      107.97     10.56 o 
   4  -7   0        4.82        1.06      4.49 o 
   5  -7   0        0.89        6.86      5.28 o 
   1  -6   0       43.49       45.41      5.28 o 
   2  -6   0       52.74       39.33      5.81 o 
   3  -6   0       26.31       28.77      5.54 o 
   4  -6   0       81.57       81.05      9.50 o 
   5  -6   0       38.54       41.18      7.92 o 
   6  -6   0        4.33        1.06      5.02 o 
   1  -5   0       51.17       54.91      5.28 o 
   2  -5   0      348.32      371.96     14.26 o 
   3  -5   0       76.97       69.43      7.92 o 
   4  -5   0       28.96       32.73      6.60 o 
   5  -5   0       15.20        9.77      5.28 o 
   6  -5   0        1.76       -0.79      4.75 o 
   0  -4   0      352.89      361.93     10.03 o 
   1  -4   0      866.87      916.58     23.23 o 
   2  -4   0       80.56       76.03      6.07 o 
   3  -4   0        2.37        6.60      3.43 o 
   4  -4   0      164.55      160.51     15.97 o 
   5  -4   0       11.08        7.22      3.30 o 
   6  -4   0       11.27       13.91      4.01 o 
   7  -4   0       21.78       21.38      7.13 o 
   1  -3   0      171.45      191.92      7.39 o 
   2  -3   0      379.15      406.28     13.73 o 
   3  -3   0      237.68      223.92      8.08 o 
   4  -3   0       23.94       19.84      3.43 o 
   5  -3   0       55.90       43.95      5.22 o 
   6  -3   0       50.48       42.05      5.59 o 
   7  -3   0        5.23       15.58      6.07 o 
   0  -2   0      970.93      888.86     18.74 o 
   1  -2   0      857.77      764.17     12.69 o 
   2  -2   0      163.39      162.48      6.13 o 
   3  -2   0       33.11       37.43      1.48 o 
   4  -2   0       18.93       16.35      2.36 o 
   5  -2   0      127.71      115.95      6.36 o 
   6  -2   0       22.49       16.30      4.36 o 
   7  -2   0        8.84       11.88      6.07 o 
   1  -1   0      347.95      294.98     11.11 o 
   2  -1   0     1288.90     1296.46     11.98 o 
   3  -1   0       51.25       53.00      1.57 o 
   4  -1   0       13.94       15.81      1.55 o 
   5  -1   0       43.03       37.73      2.40 o 
   6  -1   0       10.58        5.28      2.36 o 
   7  -1   0        5.52        7.39      2.36 o 
   1   0   0      651.16      611.74     12.90 o 
   2   0   0      665.55      623.77      6.28 o 
   3   0   0        7.26        7.89      1.04 o 
   4   0   0      398.70      416.42      6.17 o 
   5   0   0       97.71      101.69      3.75 o 
   6   0   0       43.03       47.11      3.18 o 
   7   0   0       19.07       21.79      5.28 o 
   1   1   0      351.34      308.87      3.28 o 
   2   1   0     1294.85     1298.90     13.52 o 
   3   1   0       53.32       57.67      4.10 o 
   4   1   0       14.62       13.58      1.49 o 
   5   1   0       42.71       38.32      2.67 o 
   6   1   0       10.59       11.22      2.48 o 
   7   1   0        5.42        8.45      4.75 o 
   0   2   0      970.38      873.42     13.44 o 
   1   2   0      851.83      719.70     10.21 o 
   2   2   0      164.16      162.68      2.20 o 
   3   2   0       33.11       34.43      1.54 o 
   4   2   0       18.98       19.57      1.54 o 
   5   2   0      127.99      119.00      4.67 o 
   6   2   0       22.78       26.19      3.11 o 
   7   2   0        8.86       10.56      4.75 o 
   1   3   0      169.37      185.33      4.04 o 
   2   3   0      382.47      413.96      8.73 o 
   3   3   0      240.92      232.27      3.37 o 
   4   3   0       24.22       27.69      1.98 o 
   5   3   0       55.72       51.13      3.68 o 
   6   3   0       50.43       44.05      5.92 o 
   7   3   0        5.18        0.00      2.92 o 
   0   4   0      349.68      341.64      7.28 o 
   1   4   0      861.16      919.19     11.09 o 
   2   4   0       80.11       73.00      3.52 o 
   3   4   0        2.36        2.74      1.27 o 
   4   4   0      164.60      151.41      4.58 o 
   5   4   0       10.99        8.12      2.04 o 
   6   4   0       11.06       19.09      2.83 o 
   7   4   0       21.78       20.27      7.92 o 
   1   5   0       50.66       44.54      2.24 o 
   2   5   0      349.82      364.33      8.54 o 
   3   5   0       76.84       81.65      5.59 o 
   4   5   0       28.73       27.70      4.09 o 
   5   5   0       15.36       18.08      2.21 o 
   6   5   0        1.77        3.44      2.01 o 
   0   6   0      543.81      533.52      9.19 o 
   1   6   0       42.35       46.40      2.20 o 
   2   6   0       52.13       53.22      1.94 o 
   3   6   0       26.36       21.54      3.64 o 
   4   6   0       81.33       90.51      6.80 o 
   5   6   0       38.59       55.75     12.54 o 
   6   6   0        4.43        9.42      3.87 o 
   1   7   0      171.01      159.55      3.57 o 
   2   7   0       75.84       71.45      2.22 o 
   3   7   0      113.92      119.48      9.90 o 
   4   7   0        5.08        0.13      2.85 o 
   5   7   0        0.91        2.90      5.02 o 
   0   8   0       51.05       64.68      6.60 o 
   1   8   0       54.09       49.60      4.18 o 
   2   8   0        8.39        6.96      1.89 o 
   3   8   0        5.46        9.24      5.02 o 
   4   8   0        2.93        0.79      4.75 o 
   1   9   0        5.24        2.79      2.28 o 
   2   9   0       18.76       24.95      2.78 o 
   3   9   0        9.10       10.56      5.02 o 
   0  10   0       50.13       60.98      7.39 o 
   1  10   0        4.50        5.28      2.53 o 
   2  10   0       10.28       20.33      6.34 o 
  -4  -8   1       15.83       12.14      5.54 o 
  -3  -8   1        8.73       14.52      5.02 o 
  -2  -8   1        6.05        1.58      3.17 o 
   2  -8   1        1.54       -0.53      3.17 o 
   3  -8   1       14.65       12.94      5.28 o 
   4  -8   1        4.85        1.06      5.02 o 
  -5  -7   1       12.54       16.90      6.07 o 
  -4  -7   1        7.17       11.88      5.02 o 
  -3  -7   1        9.54        2.38      3.96 o 
  -2  -7   1       33.99       33.53      5.54 o 
  -1  -7   1      167.36      162.35      8.71 o 
   1  -7   1      101.76       86.85      6.60 o 
   2  -7   1        2.09        3.70      3.70 o 
   3  -7   1        3.99        0.26      3.96 o 
   4  -7   1        1.21        1.58      4.22 o 
   5  -7   1       25.03       18.22      6.60 o 
  -6  -6   1        1.86       -0.26      4.75 o 
  -5  -6   1       27.10       20.33      6.07 o 
  -4  -6   1       51.17       43.29      7.39 o 
  -3  -6   1       63.35       64.41      7.92 o 
  -2  -6   1       25.02       23.23      4.49 o 
  -1  -6   1       92.97       78.67      5.81 o 
   0  -6   1       37.32       37.75      3.96 o 
   1  -6   1      253.98      266.10     10.82 o 
   2  -6   1      132.95      126.19      8.71 o 
   3  -6   1       15.63       10.82      4.75 o 
   4  -6   1       21.22       31.94      6.86 o 
   5  -6   1        5.22        5.02      4.75 o 
   6  -6   1        5.55        7.66      5.81 o 
  -6  -5   1       14.59       24.02      6.86 o 
  -5  -5   1       20.60       17.42      5.54 o 
  -4  -5   1      101.94       89.76      9.50 o 
  -3  -5   1       11.11       15.05      4.49 o 
  -2  -5   1       74.75       71.54      7.13 o 
  -1  -5   1      217.80      201.69      8.71 o 
   0  -5   1      255.58      262.55      6.06 o 
   1  -5   1      226.97      234.42      9.77 o 
   2  -5   1      114.55      110.61      7.66 o 
   3  -5   1       61.40       52.01      6.86 o 
   4  -5   1       75.71       80.52      9.24 o 
   5  -5   1       18.04       12.94      5.54 o 
   6  -5   1       29.77       33.00      7.92 o 
  -7  -4   1        9.59       10.56      6.34 o 
  -6  -4   1       37.73       33.24      5.22 o 
  -5  -4   1      228.25      211.88      9.87 o 
  -4  -4   1       96.42       88.60      6.53 o 
  -3  -4   1      147.62      153.64      9.24 o 
  -2  -4   1       12.00        6.86      2.90 o 
  -1  -4   1       66.25       76.29      5.02 o 
   0  -4   1       10.89        8.81      1.39 o 
   1  -4   1      697.69      743.13     19.80 o 
   2  -4   1      275.51      277.98     11.62 o 
   3  -4   1      172.39      186.38     10.30 o 
   4  -4   1       91.00       91.03      6.71 o 
   5  -4   1       10.82        9.50      3.55 o 
   6  -4   1        2.91       11.35      5.02 o 
   7  -4   1        4.33        5.28      5.81 o 
  -7  -3   1       23.54       25.61      7.13 o 
  -6  -3   1      108.90       99.97      7.84 o 
  -5  -3   1       19.91       22.93      6.07 o 
  -4  -3   1       27.05       29.43      4.62 o 
  -3  -3   1        9.93        8.16      2.41 o 
  -2  -3   1     1930.99     1941.65     44.88 o 
  -1  -3   1      188.71      187.85      6.07 o 
   0  -3   1      105.96      117.00      4.62 o 
   1  -3   1     1201.95     1208.81     28.25 o 
   2  -3   1      566.15      612.46     18.22 o 
   3  -3   1       46.19       58.85      4.57 o 
   4  -3   1       32.45       37.80      4.38 o 
   5  -3   1      364.48      335.99     12.20 o 
   6  -3   1       24.56       26.39      4.84 o 
   7  -3   1       20.99       13.46      6.60 o 
  -7  -2   1        1.83       -0.26      4.49 o 
  -6  -2   1       11.43        7.66      3.34 o 
  -5  -2   1       84.57       86.98      6.44 o 
  -4  -2   1       33.99       30.94      4.36 o 
  -3  -2   1       45.05       44.04      1.56 o 
  -2  -2   1      591.07      595.80      8.68 o 
  -1  -2   1      185.12      199.78      4.06 o 
   0  -2   1     6563.15     6211.07     71.48 o 
   1  -2   1      933.64      942.18     21.91 o 
   2  -2   1      349.49      368.81      9.24 o 
   3  -2   1      358.43      387.34      5.52 o 
   4  -2   1      147.96      146.88      4.01 o 
   5  -2   1       23.46       21.12      1.83 o 
   6  -2   1        2.27        2.23      1.42 o 
   7  -2   1        3.24        1.85      5.02 o 
  -7  -1   1       10.44       14.10      2.72 o 
  -6  -1   1       70.84       70.48      3.89 o 
  -5  -1   1       71.52       75.24      3.07 o 
  -4  -1   1       86.95       82.98      2.55 o 
  -3  -1   1       91.81       89.70      2.91 o 
  -2  -1   1      174.02      172.01      2.32 o 
  -1  -1   1     1667.77     1478.40     20.08 o 
   1  -1   1     5469.79     5379.66     66.88 o 
   2  -1   1      413.29      430.70      5.79 o 
   3  -1   1      112.49      128.39      4.53 o 
   4  -1   1       37.71       31.82      1.97 o 
   5  -1   1       82.74       82.41      4.93 o 
   6  -1   1      160.60      174.47      5.85 o 
   7  -1   1        2.05        0.74      3.70 o 
  -7   0   1       29.12       27.20      4.75 o 
  -6   0   1        0.02       -1.50      1.50 o 
  -5   0   1       72.17       65.47      3.24 o 
  -4   0   1       59.06       67.56      3.49 o 
  -3   0   1      131.58      155.19      3.03 o 
  -2   0   1      349.87      373.36      4.22 o 
  -1   0   1      658.11      665.18      7.29 o 
   0   0   1        5.20        0.00      1.87 o 
   1   0   1       74.32       75.26      2.24 o 
   2   0   1      603.96      604.80      6.75 o 
   3   0   1      128.59      161.96      3.55 o 
   4   0   1      200.67      205.34      8.89 o 
   5   0   1        0.13       -1.28      1.28 o 
   6   0   1       24.82       27.32      2.63 o 
   7   0   1        1.87       -4.22      4.22 o 
  -7   1   1       10.28        7.39      4.75 o 
  -6   1   1       71.14       75.04      5.33 o 
  -5   1   1       71.84       77.36      3.40 o 
  -4   1   1       87.27       87.66      2.66 o 
  -3   1   1       92.75       88.83      2.32 o 
  -2   1   1      177.17      175.92      2.53 o 
  -1   1   1     1655.90     1461.65     12.84 o 
   1   1   1     5471.35     5412.56     64.40 o 
   2   1   1      411.89      432.63      4.77 o 
   3   1   1      112.96      122.27      3.32 o 
   4   1   1       38.19       35.67      2.69 o 
   5   1   1       82.30       81.66      4.25 o 
   6   1   1      160.18      176.32      6.02 o 
   7   1   1        1.95        1.32      3.96 o 
  -7   2   1        1.81       -0.53      3.70 o 
  -6   2   1       11.45        9.94      2.40 o 
  -5   2   1       84.03       83.38      4.31 o 
  -4   2   1       34.42       37.86      1.99 o 
  -3   2   1       46.06       43.04      1.85 o 
  -2   2   1      595.04      603.13      5.72 o 
  -1   2   1      185.96      197.53      2.89 o 
   0   2   1     6563.22     6273.35     61.57 o 
   1   2   1      926.17      929.74     13.46 o 
   2   2   1      354.80      372.06      4.85 o 
   3   2   1      360.47      397.10      9.58 o 
   4   2   1      146.05      152.87      5.36 o 
   5   2   1       23.25       22.88      2.97 o 
   6   2   1        2.28        2.61      2.43 o 
   7   2   1        3.20        2.90      4.22 o 
  -7   3   1       23.37       32.92      5.54 o 
  -6   3   1      108.38      114.45      5.36 o 
  -5   3   1       19.66       17.54      2.43 o 
  -4   3   1       27.23       24.16      1.95 o 
  -3   3   1        9.88        9.22      0.85 o 
  -2   3   1     1931.67     1966.58     19.98 o 
  -1   3   1      185.57      177.23      7.05 o 
   0   3   1      102.86      115.29      3.75 o 
   1   3   1     1202.17     1207.83     13.05 o 
   2   3   1      564.86      616.18      9.27 o 
   3   3   1       46.20       52.72      1.90 o 
   4   3   1       33.27       30.81      3.47 o 
   5   3   1      363.74      356.31     12.86 o 
   6   3   1       24.55       29.01      3.41 o 
   7   3   1       20.98       28.51      6.07 o 
  -7   4   1        9.59       11.35      4.22 o 
  -6   4   1       38.00       34.58      3.44 o 
  -5   4   1      228.39      231.74      6.53 o 
  -4   4   1       96.86      100.01      3.78 o 
  -3   4   1      148.44      146.47      2.79 o 
  -2   4   1       11.97        4.94      1.95 o 
  -1   4   1       66.55       69.05      2.23 o 
   0   4   1       10.57        9.31      1.08 o 
   1   4   1      694.25      746.78      7.92 o 
   2   4   1      272.91      290.97     11.34 o 
   3   4   1      174.24      189.12      5.96 o 
   4   4   1       91.90       87.07      4.28 o 
   5   4   1       10.83        7.19      2.41 o 
   6   4   1        2.91        2.48      2.45 o 
   7   4   1        4.39        6.50      4.36 o 
  -6   5   1       14.74       18.59      2.71 o 
  -5   5   1       20.73       19.97      3.82 o 
  -4   5   1      101.82       92.36      3.49 o 
  -3   5   1       11.13        9.75      2.78 o 
  -2   5   1       74.60       78.37      3.16 o 
  -1   5   1      218.13      205.81      4.21 o 
   0   5   1      253.73      253.92      4.11 o 
   1   5   1      226.36      239.14      3.69 o 
   2   5   1      114.45      121.41      4.89 o 
   3   5   1       61.22       59.73      4.84 o 
   4   5   1       75.19       72.47      5.96 o 
   5   5   1       17.86       14.97      2.72 o 
   6   5   1       29.84       31.66      3.29 o 
  -6   6   1        1.85        7.84      3.64 o 
  -5   6   1       27.33       29.42      4.66 o 
  -4   6   1       51.27       53.70      5.32 o 
  -3   6   1       63.85       66.75      5.49 o 
  -2   6   1       25.15       23.05      1.50 o 
  -1   6   1       93.37       87.73      2.68 o 
   0   6   1       37.45       42.63      2.17 o 
   1   6   1      255.25      247.83      4.03 o 
   2   6   1      134.19      131.20      3.89 o 
   3   6   1       15.61       19.88      3.53 o 
   4   6   1       21.34       12.67      3.49 o 
   5   6   1        5.25        0.91      2.85 o 
   6   6   1        5.51       11.11      4.01 o 
  -5   7   1       12.42       15.58      6.34 o 
  -4   7   1        7.21        5.82      3.34 o 
  -3   7   1        9.59        2.26      3.83 o 
  -2   7   1       33.73       33.65      2.58 o 
  -1   7   1      166.79      154.57      4.76 o 
   0   7   1      105.72      108.71      3.01 o 
   1   7   1      101.05       96.26      3.05 o 
   2   7   1        2.07        1.52      0.92 o 
   3   7   1        4.09        5.44      2.92 o 
   4   7   1        1.13       -1.21      2.78 o 
   5   7   1       25.07       31.94      7.66 o 
  -4   8   1       15.82       13.20      5.54 o 
  -3   8   1        8.60        8.45      4.75 o 
  -2   8   1        5.97        5.98      2.24 o 
  -1   8   1        6.95        5.75      2.28 o 
   0   8   1       21.29       19.12      3.08 o 
   1   8   1       15.95       13.95      4.75 o 
   2   8   1        1.63        4.45      1.67 o 
   3   8   1       14.75       21.91      6.07 o 
   4   8   1        4.83        7.66      5.81 o 
  -3   9   1        3.18        7.13      4.75 o 
  -2   9   1       10.42       13.98      2.77 o 
  -1   9   1        2.11        5.16      2.41 o 
   0   9   1       37.62       44.92      6.07 o 
   1   9   1       10.77       12.74      3.04 o 
   2   9   1        4.25        6.44      2.10 o 
   3   9   1        6.96        9.50      5.28 o 
  -2  10   1        5.05        2.90      4.75 o 
  -1  10   1        5.25        8.51      3.70 o 
   0  10   1        9.34       12.17      6.73 o 
   1  10   1        3.86        8.37      2.83 o 
   2  10   1       28.63       50.95      8.45 o 
  -4  -8   2        1.96        9.50      5.02 o 
  -3  -8   2        4.96        6.34      3.96 o 
   2  -8   2        1.33        1.58      3.43 o 
   3  -8   2        2.65       -0.53      3.70 o 
   4  -8   2        3.99        4.75      4.75 o 
  -5  -7   2        2.54        3.70      4.75 o 
  -4  -7   2       98.48       92.13     10.56 o 
  -3  -7   2       78.12       78.67      8.98 o 
  -2  -7   2       76.52       73.39      7.66 o 
  -1  -7   2      126.78      109.56      7.39 o 
   1  -7   2      321.69      322.07     12.94 o 
   2  -7   2      115.56      103.48      8.45 o 
   3  -7   2       41.36       37.49      7.13 o 
   4  -7   2       12.92       17.16      6.07 o 
   5  -7   2        1.38        1.85      5.28 o 
  -6  -6   2       10.16       10.82      6.07 o 
  -5  -6   2        1.90        0.00      4.22 o 
  -4  -6   2       20.16       16.63      5.02 o 
  -3  -6   2        7.67        9.77      4.22 o 
  -2  -6   2       94.68       82.89      7.13 o 
  -1  -6   2      366.12      378.30     13.20 o 
   0  -6   2      359.51      367.21     11.62 o 
   1  -6   2       68.67       70.75      6.60 o 
   2  -6   2       54.24       59.93      6.86 o 
   3  -6   2       79.64       65.47      7.92 o 
   4  -6   2       12.88       21.65      6.07 o 
   5  -6   2       10.88        9.77      5.54 o 
   6  -6   2        0.64       -2.11      5.54 o 
  -6  -5   2        4.74        5.81      5.02 o 
  -5  -5   2       15.20       11.62      5.02 o 
  -4  -5   2      172.90      168.95     11.35 o 
  -3  -5   2      148.55      133.58      9.24 o 
  -2  -5   2        3.01        1.32      2.64 o 
  -1  -5   2      339.14      334.48     11.88 o 
   0  -5   2       61.79       47.78      3.96 o 
   1  -5   2      210.22      204.86      8.98 o 
   2  -5   2      462.44      445.62     16.10 o 
   3  -5   2       28.88       26.93      5.54 o 
   4  -5   2        3.92        2.38      3.96 o 
   5  -5   2       26.63       19.01      6.07 o 
   6  -5   2        6.53        3.96      5.54 o 
  -7  -4   2        4.88       20.59      7.39 o 
  -6  -4   2        8.68        9.20      3.91 o 
  -5  -4   2       36.45       38.54      5.23 o 
  -4  -4   2       22.10       18.30      3.73 o 
  -3  -4   2       99.56       90.02      7.39 o 
  -2  -4   2       16.70       18.22      3.70 o 
  -1  -4   2      331.52      332.36     11.35 o 
   0  -4   2      276.10      288.01      8.98 o 
   1  -4   2      215.33      220.96      8.98 o 
   2  -4   2      243.09      272.17     11.35 o 
   3  -4   2       88.26       79.99      7.92 o 
   4  -4   2      238.46      246.23      9.95 o 
   5  -4   2       28.38       20.20      4.17 o 
   6  -4   2       24.43       30.97      5.22 o 
  -7  -3   2        4.22        3.43      5.28 o 
  -6  -3   2       42.43       46.96      5.96 o 
  -5  -3   2       30.71       34.60      4.67 o 
  -4  -3   2      175.28      161.15      7.54 o 
  -3  -3   2       77.29       75.96      3.94 o 
  -2  -3   2      103.85      117.62      4.84 o 
  -1  -3   2       75.91       79.42      2.25 o 
   0  -3   2       57.87       59.85      2.51 o 
   1  -3   2     1678.69     1599.52     36.17 o 
   2  -3   2       14.03       12.14      3.17 o 
   3  -3   2      181.70      176.69      7.17 o 
   4  -3   2       32.03       32.72      4.22 o 
   5  -3   2        5.70        8.45      3.34 o 
   6  -3   2       14.05       14.26      4.29 o 
   7  -3   2        9.90       15.05      6.60 o 
  -7  -2   2       13.56       11.62      5.54 o 
  -6  -2   2       49.83       45.57      5.67 o 
  -5  -2   2       79.30       71.05      5.97 o 
  -4  -2   2       56.85       59.42      3.91 o 
  -3  -2   2       67.09       67.14      2.50 o 
  -2  -2   2      437.53      403.23      5.88 o 
  -1  -2   2     1701.41     1591.27     16.77 o 
   0  -2   2      345.42      317.96      4.72 o 
   1  -2   2     2080.42     2151.52     46.20 o 
   2  -2   2      248.59      256.34      5.91 o 
   3  -2   2      145.28      155.30      3.32 o 
   4  -2   2      112.40      106.82      4.81 o 
   5  -2   2       75.86       76.17      3.27 o 
   6  -2   2       44.82       44.86      2.57 o 
   7  -2   2       12.44        8.71      5.54 o 
  -7  -1   2        1.27       -0.50      2.07 o 
  -6  -1   2       22.64       19.95      2.52 o 
  -5  -1   2       51.49       48.74      2.78 o 
  -4  -1   2       95.22       94.36      2.65 o 
  -3  -1   2      463.25      492.93      5.91 o 
  -2  -1   2      312.50      327.21      3.63 o 
  -1  -1   2      704.66      679.12      6.54 o 
   0  -1   2     2639.40     2544.87     50.69 o 
   1  -1   2     3381.01     3576.81     44.41 o 
   2  -1   2      727.20      787.18      8.46 o 
   3  -1   2      468.77      487.55      7.16 o 
   4  -1   2       59.39       52.54      2.75 o 
   5  -1   2       56.64       55.02      2.81 o 
   6  -1   2       18.93       17.80      2.83 o 
   7  -1   2        7.73       13.50      2.78 o 
  -7   0   2       11.07       11.35      5.81 o 
  -6   0   2       35.39       36.06      2.85 o 
  -5   0   2       22.05       16.10      2.05 o 
  -4   0   2      213.56      235.65      4.10 o 
  -3   0   2       88.40       76.86      2.17 o 
  -2   0   2       22.53       13.80      0.88 o 
  -1   0   2     2648.59     2731.57     22.38 o 
   1   0   2       17.94       22.85      1.49 o 
   2   0   2       21.53       24.16      1.98 o 
   3   0   2     1414.74     1472.23     19.96 o 
   4   0   2        1.12       -1.24      1.24 o 
   5   0   2       65.71       66.32      3.32 o 
   6   0   2       21.94       28.04      3.10 o 
   7   0   2       19.65       14.52      5.81 o 
  -7   1   2        1.26        3.70      4.49 o 
  -6   1   2       22.47       20.14      2.49 o 
  -5   1   2       50.97       46.19      2.89 o 
  -4   1   2       95.48       97.92      3.03 o 
  -3   1   2      467.49      499.47      6.34 o 
  -2   1   2      314.39      328.13      3.89 o 
  -1   1   2      705.31      691.68      7.31 o 
   0   1   2     2637.98     2530.11     52.01 o 
   1   1   2     3386.07     3556.27     44.38 o 
   2   1   2      734.79      789.45     11.05 o 
   3   1   2      469.46      496.82      8.53 o 
   4   1   2       58.71       58.43      3.35 o 
   5   1   2       56.70       62.63      6.64 o 
   6   1   2       18.95       16.50      2.56 o 
   7   1   2        7.69       18.22      5.28 o 
  -7   2   2       13.42       21.91      5.81 o 
  -6   2   2       49.36       51.70      4.49 o 
  -5   2   2       79.61       78.20      3.92 o 
  -4   2   2       56.70       57.41      3.31 o 
  -3   2   2       68.48       65.56      1.93 o 
  -2   2   2      440.52      410.29      4.28 o 
  -1   2   2     1704.45     1550.68     15.92 o 
   0   2   2      347.58      309.61      4.33 o 
   1   2   2     2086.03     2183.43     23.33 o 
   2   2   2      248.12      254.40      4.47 o 
   3   2   2      147.06      159.32      4.31 o 
   4   2   2      113.69      108.91      4.07 o 
   5   2   2       75.34       77.91      4.48 o 
   6   2   2       44.66       49.57      4.11 o 
   7   2   2       12.51       12.94      5.02 o 
  -7   3   2        4.20        0.67      2.85 o 
  -6   3   2       42.66       42.44      3.74 o 
  -5   3   2       31.56       37.10      3.15 o 
  -4   3   2      175.69      170.53      4.06 o 
  -3   3   2       78.94       78.32      1.87 o 
  -2   3   2      103.00      108.88      2.46 o 
  -1   3   2       75.95       76.11      2.02 o 
   0   3   2       59.14       52.30      2.25 o 
   1   3   2     1676.22     1620.94     17.93 o 
   2   3   2       12.98       10.05      1.19 o 
   3   3   2      182.73      184.80      4.80 o 
   4   3   2       32.18       35.28      2.77 o 
   5   3   2        5.69        4.61      2.16 o 
   6   3   2       14.07       13.60      2.77 o 
   7   3   2        9.83        5.28      4.49 o 
  -7   4   2        4.75       10.46      6.20 o 
  -6   4   2        8.45        9.62      2.50 o 
  -5   4   2       36.22       32.21      3.03 o 
  -4   4   2       22.21       20.12      1.75 o 
  -3   4   2       98.55      100.57      2.29 o 
  -2   4   2       17.12       26.01      1.60 o 
  -1   4   2      329.08      333.95      5.29 o 
   0   4   2      272.97      289.58      4.61 o 
   1   4   2      216.80      216.99      4.95 o 
   2   4   2      243.27      265.42      8.42 o 
   3   4   2       87.96       86.19      2.89 o 
   4   4   2      236.81      235.23      6.08 o 
   5   4   2       28.38       24.87      3.16 o 
   6   4   2       24.22       26.40      3.29 o 
  -6   5   2        4.82        8.23      3.53 o 
  -5   5   2       15.16       19.77      4.49 o 
  -4   5   2      173.22      175.09      4.88 o 
  -3   5   2      147.77      144.84      4.09 o 
  -2   5   2        2.85        4.92      2.01 o 
  -1   5   2      339.06      344.39      5.74 o 
   0   5   2       62.81       60.99      2.23 o 
   1   5   2      209.83      193.59      3.32 o 
   2   5   2      458.97      448.82      6.00 o 
   3   5   2       29.45       30.11      3.82 o 
   4   5   2        3.78        5.19      2.89 o 
   5   5   2       26.66       27.41      2.84 o 
   6   5   2        6.58        5.65      2.26 o 
  -6   6   2       10.23       19.27      6.60 o 
  -5   6   2        1.89       -2.43      2.43 o 
  -4   6   2       20.19       23.57      3.92 o 
  -3   6   2        7.61        9.82      2.73 o 
  -2   6   2       94.39       94.03      4.03 o 
  -1   6   2      365.06      370.12      6.49 o 
   0   6   2      358.21      355.08      5.50 o 
   1   6   2       68.64       67.38      2.24 o 
   2   6   2       54.20       56.13      1.75 o 
   3   6   2       79.42       80.39      6.05 o 
   4   6   2       12.80        8.07      3.23 o 
   5   6   2       10.96       12.22      3.80 o 
   6   6   2        0.68        4.61      3.61 o 
  -5   7   2        2.58        1.32      4.75 o 
  -4   7   2       98.73      102.93      7.56 o 
  -3   7   2       78.25       80.27      6.16 o 
  -2   7   2       76.99       75.44      3.72 o 
  -1   7   2      126.85      111.10      4.30 o 
   0   7   2      389.01      382.73      7.82 o 
   1   7   2      323.32      320.19      5.28 o 
   2   7   2      116.15      111.10      2.53 o 
   3   7   2       41.45       49.78      5.32 o 
   4   7   2       13.11       12.81      3.80 o 
   5   7   2        1.38        2.90      5.28 o 
  -4   8   2        1.94        4.49      5.02 o 
  -3   8   2        4.83        7.13      4.49 o 
  -2   8   2        6.45        7.67      2.20 o 
  -1   8   2       71.99       75.86      4.76 o 
   0   8   2       45.31       43.80      4.62 o 
   1   8   2       17.21       21.29      2.98 o 
   2   8   2        1.35        0.88      1.65 o 
   3   8   2        2.76        0.53      4.22 o 
   4   8   2        4.14       -0.26      5.28 o 
  -3   9   2       10.48       12.67      5.28 o 
  -2   9   2        3.30        4.10      2.24 o 
  -1   9   2       12.49        9.79      4.22 o 
   0   9   2        5.25        4.17      2.90 o 
   1   9   2       59.93       75.16     10.03 o 
   2   9   2       22.65       25.02      2.81 o 
   3   9   2        4.65        5.28      4.75 o 
  -2  10   2        3.26        6.86      4.75 o 
  -1  10   2       10.92       14.86      3.26 o 
   0  10   2        9.67       14.15      3.96 o 
   1  10   2        1.89        8.23      2.92 o 
   2  10   2        3.88        1.58      5.02 o 
  -4  -8   3       10.40        6.86      4.75 o 
  -3  -8   3        5.69        2.64      3.96 o 
   2  -8   3       83.55      100.05      9.77 o 
   3  -8   3       10.85        4.22      4.75 o 
   4  -8   3        2.95        4.75      5.02 o 
  -5  -7   3        1.70       -0.26      4.22 o 
  -4  -7   3       46.27       58.87      8.71 o 
  -3  -7   3        1.98       -0.79      3.17 o 
  -2  -7   3       43.70       33.79      5.54 o 
  -1  -7   3       97.91       80.78      6.60 o 
   0  -7   3       38.20       43.03      4.75 o 
   1  -7   3       21.73       21.65      4.49 o 
   2  -7   3       33.01       25.61      5.54 o 
   3  -7   3       52.97       42.77      7.13 o 
   4  -7   3       20.88       15.05      6.07 o 
   5  -7   3        7.05       12.67      6.34 o 
  -6  -6   3       10.97       15.05      6.60 o 
  -5  -6   3       12.75       15.58      6.07 o 
  -4  -6   3       29.65       24.82      6.07 o 
  -3  -6   3      129.88      124.34      9.24 o 
  -2  -6   3      100.30      109.29      7.66 o 
  -1  -6   3      250.61      258.18     10.56 o 
   0  -6   3       87.39       89.23      5.81 o 
   1  -6   3      148.90      147.04      8.18 o 
   2  -6   3      431.02      440.86     16.63 o 
   3  -6   3       26.36       29.57      6.07 o 
   4  -6   3       16.16       14.26      5.54 o 
   5  -6   3        0.15        0.79      4.75 o 
   6  -6   3       20.12       17.95      7.39 o 
  -6  -5   3        3.19        9.24      5.81 o 
  -5  -5   3        9.20       11.35      5.02 o 
  -4  -5   3       21.51       25.87      5.81 o 
  -3  -5   3      138.07      157.34      9.77 o 
  -2  -5   3      131.92      116.16      7.66 o 
  -1  -5   3      111.04      110.34      3.56 o 
   0  -5   3      103.17      106.12      5.54 o 
   1  -5   3       75.15       75.50      6.07 o 
   2  -5   3       42.90       37.22      5.54 o 
   3  -5   3       91.41       89.49      8.98 o 
   4  -5   3       66.91       83.42      9.50 o 
   5  -5   3        2.50        1.32      4.22 o 
   6  -5   3        3.54        4.75      5.54 o 
  -6  -4   3       41.25       40.16     11.48 o 
  -5  -4   3      103.40      118.81      8.05 o 
  -4  -4   3       72.06       68.34      5.96 o 
  -3  -4   3      219.40      219.03     11.22 o 
  -2  -4   3      371.33      392.99      9.79 o 
  -1  -4   3      354.47      372.98      7.54 o 
   0  -4   3       69.47       64.41      4.22 o 
   1  -4   3      237.39      212.78      8.98 o 
   2  -4   3      937.01      966.73     26.40 o 
   3  -4   3       48.11       43.29      6.34 o 
   4  -4   3      151.59      146.98      7.81 o 
   5  -4   3       53.21       53.93      8.71 o 
   6  -4   3        9.41       11.48      4.09 o 
  -7  -3   3        2.47        7.92      5.81 o 
  -6  -3   3       78.20       76.57      7.28 o 
  -5  -3   3       20.34       21.68      4.11 o 
  -4  -3   3      117.08      111.20      5.01 o 
  -3  -3   3      146.77      137.18      6.87 o 
  -2  -3   3      323.03      302.21      7.93 o 
  -1  -3   3      115.08      133.74      6.12 o 
   0  -3   3       97.27      100.39      2.58 o 
   1  -3   3      665.19      722.23     36.96 o 
   2  -3   3       96.16      101.11      6.60 o 
   3  -3   3       44.20       51.60      4.57 o 
   4  -3   3      104.54      108.79      6.42 o 
   5  -3   3      227.74      233.62     12.54 o 
   6  -3   3        7.31       11.88      3.92 o 
   7  -3   3       14.65        7.13      6.07 o 
  -7  -2   3        1.33        7.92      6.07 o 
  -6  -2   3       86.17       83.17      9.90 o 
  -5  -2   3      112.50      115.38      4.51 o 
  -4  -2   3       87.08       83.92      3.06 o 
  -3  -2   3      134.82      131.89      4.56 o 
  -2  -2   3       11.42       13.94      1.19 o 
  -1  -2   3      626.31      580.34      7.25 o 
   0  -2   3       58.40       54.24      2.21 o 
   1  -2   3     1070.90     1176.14     14.40 o 
   2  -2   3      186.24      195.44      3.01 o 
   3  -2   3       51.71       55.66      2.21 o 
   4  -2   3       68.87       66.77      2.71 o 
   5  -2   3       46.61       44.67      2.75 o 
   6  -2   3       18.44       18.40      3.65 o 
   7  -2   3       22.65       17.16      6.60 o 
  -7  -1   3       35.66       47.03      6.07 o 
  -6  -1   3        5.60        3.14      1.89 o 
  -5  -1   3       10.89        8.39      1.57 o 
  -4  -1   3       32.21       33.51      1.84 o 
  -3  -1   3       43.63       36.32      2.09 o 
  -2  -1   3      547.30      497.14      5.67 o 
  -1  -1   3      378.32      372.51      4.54 o 
   0  -1   3     1983.84     1784.94     80.00 o 
   1  -1   3     1205.24     1217.61     16.25 o 
   2  -1   3      484.29      480.07      7.83 o 
   3  -1   3      414.19      396.56      7.13 o 
   4  -1   3      246.93      249.38      5.15 o 
   5  -1   3       64.82       60.28      2.99 o 
   6  -1   3        3.64        0.67      2.00 o 
   7  -1   3        0.38        1.85      2.11 o 
  -7   0   3        1.33        3.96      4.75 o 
  -6   0   3       35.49       36.90      4.04 o 
  -5   0   3      426.09      433.34      8.27 o 
  -4   0   3       34.92       40.53      1.93 o 
  -3   0   3       43.40       47.86      1.89 o 
  -2   0   3      123.84      115.60      2.47 o 
  -1   0   3     5156.37     5401.96     47.67 o 
   0   0   3      819.08      828.96     12.69 o 
   1   0   3     1581.29     1707.22     25.74 o 
   2   0   3       98.24      105.11      3.82 o 
   3   0   3        1.32        0.90      1.20 o 
   4   0   3      120.13      119.10      6.17 o 
   5   0   3       54.23       51.88      3.14 o 
   6   0   3      175.60      185.01      6.42 o 
   7   0   3       16.75        8.98      5.28 o 
  -7   1   3       35.58       39.86      7.13 o 
  -6   1   3        5.42        1.75      1.94 o 
  -5   1   3       10.87       11.00      2.53 o 
  -4   1   3       31.92       29.16      1.86 o 
  -3   1   3       43.41       36.88      1.69 o 
  -2   1   3      547.41      509.26      5.45 o 
  -1   1   3      375.24      361.54      4.46 o 
   0   1   3     1975.41     1832.30     23.26 o 
   1   1   3     1205.94     1223.10     16.21 o 
   2   1   3      481.69      477.57      9.20 o 
   3   1   3      417.12      384.62      7.35 o 
   4   1   3      246.75      240.04      6.04 o 
   5   1   3       65.09       61.06      3.90 o 
   6   1   3        3.53       -0.95      2.25 o 
   7   1   3        0.38       -0.53      4.22 o 
  -7   2   3        1.29       -0.79      3.70 o 
  -6   2   3       85.61       77.31      4.63 o 
  -5   2   3      111.66      107.21      4.50 o 
  -4   2   3       87.47       88.00      4.01 o 
  -3   2   3      136.14      136.98      3.03 o 
  -2   2   3       11.39       12.76      1.26 o 
  -1   2   3      625.96      576.35      6.73 o 
   0   2   3       59.89       57.15      1.63 o 
   1   2   3     1081.58     1172.61     13.26 o 
   2   2   3      187.32      199.39      4.41 o 
   3   2   3       52.80       50.37      5.43 o 
   4   2   3       68.79       64.72      3.57 o 
   5   2   3       47.07       52.07      3.74 o 
   6   2   3       18.28       15.12      2.79 o 
   7   2   3       22.58       22.97      5.81 o 
  -7   3   3        2.58        6.68      3.36 o 
  -6   3   3       77.83       86.58      6.22 o 
  -5   3   3       20.36       23.67      2.76 o 
  -4   3   3      117.01      121.66      3.77 o 
  -3   3   3      146.71      138.42      2.96 o 
  -2   3   3      322.98      303.62      5.09 o 
  -1   3   3      112.95      125.31      3.98 o 
   0   3   3       95.70       98.62      2.30 o 
   1   3   3      665.18      725.93      8.90 o 
   2   3   3       95.05       87.86      6.73 o 
   3   3   3       45.54       42.68      2.34 o 
   4   3   3      102.65      116.29      4.31 o 
   5   3   3      226.31      225.44      6.74 o 
   6   3   3        7.21       11.70      2.77 o 
   7   3   3       14.63       10.82      5.02 o 
  -6   4   3       41.12       44.57      3.77 o 
  -5   4   3      104.21      118.74      6.53 o 
  -4   4   3       72.18       79.29      3.61 o 
  -3   4   3      218.89      220.05      3.82 o 
  -2   4   3      371.39      398.77      6.45 o 
  -1   4   3      355.16      388.40      6.44 o 
   0   4   3       70.14       66.36      2.48 o 
   1   4   3      240.03      211.67      5.36 o 
   2   4   3      938.05      957.23     11.65 o 
   3   4   3       48.49       47.32      2.48 o 
   4   4   3      151.64      145.82      5.89 o 
   5   4   3       52.96       55.24      3.97 o 
   6   4   3        9.44        7.73      2.47 o 
  -6   5   3        3.10        1.76      2.97 o 
  -5   5   3        9.18        4.68      2.89 o 
  -4   5   3       21.74       23.88      4.88 o 
  -3   5   3      138.82      145.03      3.96 o 
  -2   5   3      131.14      123.66      4.42 o 
  -1   5   3      109.34      109.00      3.14 o 
   0   5   3      103.18       97.09      3.01 o 
   1   5   3       75.01       71.60      2.12 o 
   2   5   3       42.30       33.89      1.32 o 
   3   5   3       90.06       84.95      5.96 o 
   4   5   3       66.82       69.47      7.95 o 
   5   5   3        2.67        2.75      1.88 o 
   6   5   3        3.63        4.43      2.35 o 
  -6   6   3       10.98       18.42      4.47 o 
  -5   6   3       12.82       15.04      3.80 o 
  -4   6   3       29.48       42.41      4.76 o 
  -3   6   3      130.32      134.30      4.77 o 
  -2   6   3      100.33       98.88      3.59 o 
  -1   6   3      250.53      261.14      5.29 o 
   0   6   3       88.88       86.05      2.99 o 
   1   6   3      149.21      152.96      3.24 o 
   2   6   3      431.93      427.20      5.92 o 
   3   6   3       26.30       27.32      4.88 o 
   4   6   3       16.23       15.19      6.07 o 
   5   6   3        0.15       -1.87      2.78 o 
   6   6   3       20.11       35.16     10.56 o 
  -5   7   3        1.71        7.66      5.28 o 
  -4   7   3       46.20       49.51      5.49 o 
  -3   7   3        1.87        0.15      3.43 o 
  -2   7   3       42.98       44.66      4.38 o 
  -1   7   3       99.05       97.98      5.13 o 
   0   7   3       38.18       39.28      2.98 o 
   1   7   3       21.67       20.03      2.05 o 
   2   7   3       32.87       29.74      1.84 o 
   3   7   3       53.24       47.08      5.22 o 
   4   7   3       20.82       25.06      8.18 o 
   5   7   3        7.11        5.54      5.81 o 
  -4   8   3       10.45       18.74      6.34 o 
  -3   8   3        5.70        4.49      4.49 o 
  -2   8   3        1.10        2.25      2.09 o 
  -1   8   3       27.59       20.45      3.23 o 
   0   8   3       54.65       51.13      4.36 o 
   1   8   3       67.12       68.97      4.44 o 
   2   8   3       83.57       88.86      4.27 o 
   3   8   3       10.76        7.66      5.28 o 
   4   8   3        2.94        7.66      5.54 o 
  -3   9   3       17.81       15.31      5.54 o 
  -2   9   3        0.10        2.72      2.90 o 
  -1   9   3        7.91        6.75      2.59 o 
   0   9   3        7.40        4.15      2.51 o 
   1   9   3       10.34        9.03      2.78 o 
   2   9   3       12.46       17.09      2.57 o 
   3   9   3        0.70        9.50      5.28 o 
  -2  10   3        0.92        1.14      2.34 o 
  -1  10   3        5.37        7.32      2.97 o 
   0  10   3        3.91        4.09      3.30 o 
   1  10   3       33.54       37.10      4.15 o 
   2  10   3       14.07       24.82      6.86 o 
  -4  -8   4        9.24       20.59      6.07 o 
  -3  -8   4       26.48       26.14      6.07 o 
   3  -8   4       11.01       12.67      5.54 o 
   4  -8   4        7.32        3.96      5.54 o 
  -5  -7   4        5.38        6.86      5.54 o 
  -4  -7   4       27.88       25.34      6.60 o 
  -3  -7   4       26.12       21.12      5.28 o 
  -2  -7   4       40.79       35.37      5.81 o 
   0  -7   4      364.06      365.89     12.67 o 
   1  -7   4       65.37       60.72      6.86 o 
   2  -7   4      192.39      169.75     10.82 o 
   3  -7   4       49.67       57.29      8.18 o 
   4  -7   4        9.31        3.17      5.02 o 
   5  -7   4        1.34       -0.26      5.02 o 
  -6  -6   4        0.98       -4.22      4.22 o 
  -5  -6   4        7.41        7.92      5.28 o 
  -4  -6   4       11.75        9.50      4.75 o 
  -3  -6   4       90.36       93.19      9.24 o 
  -2  -6   4       23.24       20.86      4.22 o 
  -1  -6   4      207.16      215.68      7.13 o 
   0  -6   4       64.23       65.21      5.28 o 
   1  -6   4       51.48       58.87      6.34 o 
   2  -6   4      294.56      314.94     13.99 o 
   3  -6   4      137.50      125.92      9.77 o 
   4  -6   4       13.84        9.50      5.02 o 
   5  -6   4        5.11        1.85      4.75 o 
   6  -6   4        0.63        9.24      7.13 o 
  -6  -5   4        6.54        6.86      5.54 o 
  -5  -5   4       26.35       29.83      6.60 o 
  -4  -5   4       10.97        6.34      4.22 o 
  -3  -5   4       85.06       84.21      8.45 o 
  -2  -5   4        7.88        9.24      3.43 o 
  -1  -5   4       42.93       48.46      5.68 o 
   0  -5   4      209.96      226.24      8.71 o 
   1  -5   4      299.91      290.92     11.88 o 
   2  -5   4      187.29      170.27      9.77 o 
   3  -5   4      163.56      178.46     11.09 o 
   4  -5   4       35.71       49.10      7.66 o 
   5  -5   4       12.79       21.38      6.07 o 
   6  -5   4        4.77        1.58      5.28 o 
  -6  -4   4       16.22        6.60      5.54 o 
  -5  -4   4        8.52       10.85      4.49 o 
  -4  -4   4       84.52       87.37      5.19 o 
  -3  -4   4      201.14      182.60     10.43 o 
  -2  -4   4      229.60      238.05     15.31 o 
  -1  -4   4       87.18       75.06      5.54 o 
   0  -4   4      245.86      277.79      6.42 o 
   1  -4   4       45.55       54.16      2.57 o 
   2  -4   4      338.76      326.82     12.94 o 
   3  -4   4      236.44      227.56     11.88 o 
   4  -4   4        7.06        9.36      3.26 o 
   5  -4   4       38.67       42.74      5.41 o 
   6  -4   4        0.26        7.08      6.20 o 
  -7  -3   4       22.08       23.50      7.13 o 
  -6  -3   4       20.88       12.01      4.29 o 
  -5  -3   4       47.14       42.93      5.32 o 
  -4  -3   4       87.67       78.46      2.95 o 
  -3  -3   4      112.38      109.92      3.62 o 
  -2  -3   4       61.01       62.87      1.97 o 
  -1  -3   4       44.65       45.09      2.60 o 
   0  -3   4      590.55      581.26      9.47 o 
   1  -3   4      318.08      350.08      5.44 o 
   2  -3   4      637.82      685.73     11.62 o 
   3  -3   4       52.33       52.58      4.48 o 
   4  -3   4      365.03      359.91     11.64 o 
   5  -3   4       55.62       45.75      5.81 o 
   6  -3   4       10.54       14.92      4.11 o 
   7  -3   4        8.22       19.54      7.13 o 
  -7  -2   4        5.62        9.77      5.81 o 
  -6  -2   4        8.24        2.49      3.34 o 
  -5  -2   4       55.95       56.75      3.62 o 
  -4  -2   4      122.24      127.34      4.15 o 
  -3  -2   4      319.89      312.85      5.87 o 
  -2  -2   4      332.11      310.66      4.56 o 
  -1  -2   4      238.45      247.68      4.07 o 
   0  -2   4       13.56       11.57      1.58 o 
   1  -2   4       42.76       39.30      1.98 o 
   2  -2   4      448.88      430.98      5.93 o 
   3  -2   4       47.13       47.34      3.44 o 
   4  -2   4      186.07      189.03      7.35 o 
   5  -2   4       10.03       13.22      1.81 o 
   6  -2   4        0.94        0.25      1.38 o 
   7  -2   4        3.85       -4.49      4.49 o 
  -7  -1   4       11.84       18.74      6.34 o 
  -6  -1   4       16.04       17.19      2.52 o 
  -5  -1   4      106.73      115.95      3.80 o 
  -4  -1   4      109.23      115.21      3.03 o 
  -3  -1   4      123.28      124.01      2.56 o 
  -2  -1   4      371.41      392.54      5.69 o 
  -1  -1   4       70.15       75.03      2.09 o 
   0  -1   4     2081.12     2148.39     25.45 o 
   1  -1   4     1194.57     1162.04     15.86 o 
   2  -1   4      138.11      153.60      4.74 o 
   3  -1   4       30.92       31.99      1.91 o 
   4  -1   4        4.26        5.90      1.42 o 
   5  -1   4       78.24       75.55      3.30 o 
   6  -1   4       21.47       22.81      2.83 o 
   7  -1   4       19.46       14.26      6.07 o 
  -7   0   4        4.03        5.81      4.75 o 
  -6   0   4        2.07        0.82      1.61 o 
  -5   0   4       40.66       41.20      2.77 o 
  -4   0   4        0.04       -0.74      0.83 o 
  -3   0   4      538.80      531.31      6.78 o 
  -2   0   4      199.83      181.17      2.80 o 
  -1   0   4    25031.08    25792.09    256.23 o 
   0   0   4       79.52       84.53      2.61 o 
   1   0   4        0.24       -1.20      1.58 o 
   2   0   4       54.94       51.88      2.99 o 
   3   0   4     1178.85     1274.58     17.67 o 
   4   0   4      243.44      265.86      5.83 o 
   5   0   4       45.15       57.49      3.24 o 
   6   0   4       17.71       13.11      2.72 o 
   7   0   4       16.83       15.58      6.07 o 
  -7   1   4       12.02       12.94      5.28 o 
  -6   1   4       15.59       14.00      2.34 o 
  -5   1   4      106.95      119.95      4.58 o 
  -4   1   4      109.69      112.79      3.04 o 
  -3   1   4      123.47      129.38      2.91 o 
  -2   1   4      370.65      386.39      5.00 o 
  -1   1   4       71.99       74.54      1.78 o 
   0   1   4     2088.46     2160.72     25.50 o 
   1   1   4     1201.77     1177.29     15.87 o 
   2   1   4      140.58      151.35      4.55 o 
   3   1   4       31.23       34.69      3.08 o 
   4   1   4        4.32        1.52      2.63 o 
   5   1   4       77.70       78.00      4.41 o 
   6   1   4       21.11       19.86      2.64 o 
   7   1   4       19.46       10.30      5.28 o 
  -7   2   4        5.70        9.50      4.49 o 
  -6   2   4        8.33        6.16      2.13 o 
  -5   2   4       56.07       54.73      3.68 o 
  -4   2   4      120.99      123.15      3.66 o 
  -3   2   4      322.15      317.64      5.10 o 
  -2   2   4      334.23      318.22      4.36 o 
  -1   2   4      237.03      237.81      3.67 o 
   0   2   4       13.20       12.03      1.14 o 
   1   2   4       43.07       42.35      1.95 o 
   2   2   4      449.77      436.77      9.06 o 
   3   2   4       47.75       47.08      3.42 o 
   4   2   4      186.69      181.54      5.45 o 
   5   2   4        9.76        8.72      2.26 o 
   6   2   4        0.92       -0.63      2.09 o 
   7   2   4        3.84       -1.85      4.22 o 
  -7   3   4       22.07       23.71      4.24 o 
  -6   3   4       20.49       23.41      5.43 o 
  -5   3   4       47.26       46.93      3.48 o 
  -4   3   4       88.21       80.67      7.44 o 
  -3   3   4      112.27      114.66      2.78 o 
  -2   3   4       61.49       67.20      2.28 o 
  -1   3   4       44.05       40.24      1.77 o 
   0   3   4      586.93      580.02      7.35 o 
   1   3   4      320.37      359.92      6.59 o 
   2   3   4      642.15      673.16     16.50 o 
   3   3   4       52.49       59.44      3.09 o 
   4   3   4      364.72      353.34      9.24 o 
   5   3   4       55.76       49.56      3.89 o 
   6   3   4       10.45        8.60      2.66 o 
   7   3   4        8.40        8.18      5.02 o 
  -6   4   4       16.25       18.20      3.80 o 
  -5   4   4        8.58        9.66      2.97 o 
  -4   4   4       83.75       86.02      3.70 o 
  -3   4   4      201.15      192.93      4.30 o 
  -2   4   4      228.00      234.13      4.75 o 
  -1   4   4       85.53       76.72      3.32 o 
   0   4   4      244.66      279.88      4.64 o 
   1   4   4       45.79       52.41      1.81 o 
   2   4   4      338.94      317.15      7.47 o 
   3   4   4      236.65      225.97     11.70 o 
   4   4   4        6.76        7.68      1.99 o 
   5   4   4       37.98       39.83      3.45 o 
   6   4   4        0.26       -2.12      2.12 o 
  -6   5   4        6.58       12.08      3.61 o 
  -5   5   4       26.17       24.63      4.24 o 
  -4   5   4       10.85        5.99      2.70 o 
  -3   5   4       84.90       93.89      3.42 o 
  -2   5   4        8.06        9.23      1.50 o 
  -1   5   4       42.96       45.39      2.59 o 
   0   5   4      209.55      217.57      4.31 o 
   1   5   4      301.03      321.02      5.05 o 
   2   5   4      187.67      195.79      3.76 o 
   3   5   4      163.45      171.49     10.23 o 
   4   5   4       35.52       38.51      3.01 o 
   5   5   4       12.70       17.07      3.03 o 
   6   5   4        4.88        7.02      2.55 o 
  -6   6   4        1.00       -3.04      3.04 o 
  -5   6   4        7.45        2.73      2.90 o 
  -4   6   4       11.91       10.19      3.08 o 
  -3   6   4       89.74       96.90      6.01 o 
  -2   6   4       22.92       24.56      2.30 o 
  -1   6   4      206.39      216.86      4.84 o 
   0   6   4       63.95       71.71      2.82 o 
   1   6   4       51.78       53.89      2.50 o 
   2   6   4      294.38      289.05      4.71 o 
   3   6   4      136.68      126.89      3.90 o 
   4   6   4       13.83       15.00      7.39 o 
   5   6   4        5.26        8.12      3.68 o 
   6   6   4        0.61        1.49      3.68 o 
  -5   7   4        5.57        8.45      5.28 o 
  -4   7   4       27.71       44.88      7.66 o 
  -3   7   4       26.22       20.92      5.28 o 
  -2   7   4       40.56       41.36      4.29 o 
  -1   7   4        1.95        0.39      2.09 o 
   0   7   4      364.62      344.56      8.77 o 
   1   7   4       65.80       60.98      3.00 o 
   2   7   4      191.90      190.88      6.07 o 
   3   7   4       49.75       49.81      5.50 o 
   4   7   4        9.37        7.76      3.42 o 
   5   7   4        1.42        3.43      5.54 o 
  -4   8   4        9.16       10.30      5.54 o 
  -3   8   4       26.50       36.43      6.86 o 
  -2   8   4       28.48       30.62      6.07 o 
  -1   8   4        3.87        5.84      2.59 o 
   0   8   4       39.39       47.43      6.60 o 
   1   8   4       21.35       20.71      7.66 o 
   2   8   4       86.13       68.79      4.01 o 
   3   8   4       10.78        5.54      5.02 o 
   4   8   4        7.39       12.14      6.34 o 
  -3   9   4        0.88        1.06      4.75 o 
  -2   9   4        3.32        3.17      2.47 o 
  -1   9   4        7.30        7.92      2.80 o 
   0   9   4       27.72       28.51      3.87 o 
   1   9   4       32.78       36.00      9.37 o 
   2   9   4       20.83       18.89      2.75 o 
   3   9   4       20.88       11.09      5.81 o 
  -1  10   4        6.76        9.42      3.26 o 
   0  10   4        1.02        1.42      2.90 o 
   1  10   4       40.26       45.29      7.13 o 
  -4  -8   5        2.19        6.34      4.75 o 
   3  -8   5        5.39       -2.38      3.96 o 
   4  -8   5        1.09        5.81      5.54 o 
  -5  -7   5       20.53       13.99      6.07 o 
  -4  -7   5        2.51        0.26      3.96 o 
  -3  -7   5       21.88       20.06      5.28 o 
  -2  -7   5       98.08       85.27      8.45 o 
   0  -7   5       29.53       39.07      5.02 o 
   1  -7   5       35.56       37.22      5.54 o 
   2  -7   5       82.83       94.24      9.24 o 
   3  -7   5       62.99       62.30      8.71 o 
   4  -7   5       27.94       31.15      7.39 o 
   5  -7   5       15.30       17.42      6.86 o 
  -5  -6   5       15.58        9.50      5.54 o 
  -4  -6   5       12.12        9.24      4.75 o 
  -3  -6   5        1.37       -1.32      2.90 o 
  -2  -6   5       82.96       70.22      7.39 o 
  -1  -6   5        5.32        6.07      2.11 o 
   0  -6   5      206.97      210.14      9.24 o 
   1  -6   5      159.06      165.52      9.24 o 
   2  -6   5       27.34       29.04      5.54 o 
   3  -6   5       43.57       35.37      6.86 o 
   4  -6   5       10.21        6.86      5.28 o 
   5  -6   5       20.02       22.18      6.86 o 
  -6  -5   5        2.97        6.34      5.54 o 
  -5  -5   5        7.98        5.28      4.75 o 
  -4  -5   5       35.87       31.41      6.34 o 
  -3  -5   5      124.89      121.09      6.25 o 
  -2  -5   5       53.19       51.99      4.20 o 
   0  -5   5       15.46       17.95      3.17 o 
   1  -5   5       30.93       35.11      5.02 o 
   2  -5   5      288.21      262.93     12.41 o 
   3  -5   5      429.51      467.26     18.48 o 
   4  -5   5        2.26        3.96      4.22 o 
   5  -5   5       41.18       49.89      8.98 o 
   6  -5   5        3.64        7.13      5.81 o 
  -6  -4   5       70.22       80.52     10.82 o 
  -5  -4   5       18.86       20.87      4.20 o 
  -4  -4   5       65.80       58.60      5.97 o 
  -3  -4   5       30.46       31.20      5.41 o 
  -2  -4   5      182.00      188.50      4.61 o 
  -1  -4   5        7.28        6.90      1.49 o 
   0  -4   5      342.32      368.00     11.75 o 
   1  -4   5      395.89      409.81      8.15 o 
   2  -4   5       58.75       75.77      7.39 o 
   3  -4   5       90.12       93.98      8.98 o 
   4  -4   5       40.67       35.42      4.57 o 
   5  -4   5       44.70       46.54      5.50 o 
   6  -4   5        1.56        3.96      5.28 o 
  -7  -3   5       16.20       17.69      6.86 o 
  -6  -3   5        0.91        5.60      3.72 o 
  -5  -3   5      116.15      123.42      7.66 o 
  -4  -3   5      152.53      140.61      4.02 o 
  -3  -3   5      923.77      920.96     20.45 o 
  -2  -3   5      107.26       98.95      3.20 o 
  -1  -3   5      201.62      196.16      5.19 o 
   0  -3   5       22.50       23.34      2.03 o 
   1  -3   5      179.39      195.10      3.89 o 
   2  -3   5       83.27       78.60      2.01 o 
   3  -3   5      106.97      103.33      3.41 o 
   4  -3   5      375.67      368.91      7.39 o 
   5  -3   5        8.11        2.64      4.22 o 
   6  -3   5        7.38        8.05      3.73 o 
  -7  -2   5        7.64        4.75      5.54 o 
  -6  -2   5       16.73       13.36      4.36 o 
  -5  -2   5        9.94        8.93      2.10 o 
  -4  -2   5      113.96      121.11      3.88 o 
  -3  -2   5      186.05      182.98      5.22 o 
  -2  -2   5       77.25       81.00      3.16 o 
  -1  -2   5      698.05      660.79      9.49 o 
   0  -2   5      137.27      116.29      8.99 o 
   1  -2   5      372.29      393.34      6.22 o 
   2  -2   5      130.64      134.38      2.83 o 
   3  -2   5      329.35      320.54      5.48 o 
   4  -2   5       17.66       14.18      1.54 o 
   5  -2   5       39.27       37.27      3.91 o 
   6  -2   5       17.87       15.23      2.07 o 
   7  -2   5        1.73       -3.96      4.49 o 
  -7  -1   5        4.71        5.28      5.28 o 
  -6  -1   5       14.64       11.13      3.87 o 
  -5  -1   5      192.20      201.60      5.61 o 
  -4  -1   5      215.63      216.12      5.46 o 
  -3  -1   5       47.28       44.03      2.58 o 
  -2  -1   5     1733.96     1818.81     18.64 o 
  -1  -1   5       38.07       38.57      1.70 o 
   0  -1   5      130.62      145.07      3.14 o 
   1  -1   5      895.76      901.03     12.83 o 
   2  -1   5       88.86       96.97      4.20 o 
   3  -1   5      184.98      176.54      8.98 o 
   4  -1   5       65.48       66.76      2.89 o 
   5  -1   5       96.79       94.44      3.75 o 
   6  -1   5       14.83       14.98      2.58 o 
   7  -1   5       13.14       19.01      6.60 o 
  -7   0   5        3.63        7.13      4.75 o 
  -6   0   5       13.18       13.51      2.32 o 
  -5   0   5        0.32       -0.11      1.36 o 
  -4   0   5        0.87        2.13      1.12 o 
  -3   0   5       12.71        9.60      1.03 o 
  -2   0   5       94.54       96.83      2.48 o 
  -1   0   5      994.68     1066.48     12.46 o 
   0   0   5        2.61        5.55      1.31 o 
   1   0   5      730.55      716.03     12.23 o 
   2   0   5      626.84      751.05     19.27 o 
   3   0   5      218.83      222.81      9.50 o 
   4   0   5        1.54        0.75      1.34 o 
   5   0   5       72.99       80.05      3.64 o 
   6   0   5       27.80       32.95      4.10 o 
   7   0   5        1.49        4.49      5.02 o 
  -7   1   5        4.74        5.54      4.49 o 
  -6   1   5       14.61       13.40      2.27 o 
  -5   1   5      191.98      193.76      5.92 o 
  -4   1   5      215.95      228.70      4.97 o 
  -3   1   5       47.07       40.39      1.88 o 
  -2   1   5     1731.78     1807.09     19.53 o 
  -1   1   5       38.15       40.92      1.72 o 
   0   1   5      130.53      139.60      6.07 o 
   1   1   5      898.05      899.96     16.93 o 
   2   1   5       89.99       97.41      5.28 o 
   3   1   5      186.20      170.27      7.92 o 
   4   1   5       65.40       60.49      3.68 o 
   5   1   5       96.37       92.66      4.53 o 
   6   1   5       14.83       12.54      2.43 o 
   7   1   5       13.17       16.63      5.81 o 
  -7   2   5        7.68        6.60      4.49 o 
  -6   2   5       16.58       17.56      2.72 o 
  -5   2   5        9.88       13.40      2.25 o 
  -4   2   5      114.61      119.01      3.65 o 
  -3   2   5      186.15      187.39      3.94 o 
  -2   2   5       78.05       83.71      2.10 o 
  -1   2   5      699.39      652.92      7.72 o 
   0   2   5      134.83      121.94      4.16 o 
   1   2   5      376.50      395.94      9.09 o 
   2   2   5      131.42      142.56      4.62 o 
   3   2   5      329.49      306.49     10.56 o 
   4   2   5       18.11       17.74      2.63 o 
   5   2   5       38.84       43.44      4.36 o 
   6   2   5       17.89       20.20      3.03 o 
   7   2   5        1.70       -3.17      4.22 o 
  -6   3   5        0.91        0.73      2.51 o 
  -5   3   5      115.91      137.51      6.50 o 
  -4   3   5      151.94      141.03      4.66 o 
  -3   3   5      921.01      911.33     10.75 o 
  -2   3   5      106.83      100.89      3.29 o 
  -1   3   5      199.97      193.66      3.98 o 
   0   3   5       22.56       20.96      1.41 o 
   1   3   5      181.58      197.07      3.69 o 
   2   3   5       83.46       84.37      3.96 o 
   3   3   5      108.59      103.59      4.94 o 
   4   3   5      375.83      354.75     19.80 o 
   5   3   5        8.00        6.20      2.32 o 
   6   3   5        7.37        5.80      3.11 o 
  -6   4   5       70.41       84.43      6.77 o 
  -5   4   5       18.88       18.93      3.45 o 
  -4   4   5       66.24       55.81      4.84 o 
  -3   4   5       30.54       32.19      2.40 o 
  -2   4   5      182.78      194.05      4.31 o 
  -1   4   5        7.03        5.67      1.11 o 
   0   4   5      340.70      358.52      5.63 o 
   1   4   5      393.24      413.53      6.31 o 
   2   4   5       59.71       69.49      3.63 o 
   3   4   5       90.00       93.02      3.93 o 
   4   4   5       40.53       38.52      4.11 o 
   5   4   5       44.31       44.81      3.77 o 
   6   4   5        1.71        2.46      2.43 o 
  -6   5   5        2.95        8.27      5.54 o 
  -5   5   5        8.17        7.19      3.08 o 
  -4   5   5       35.73       34.38      8.05 o 
  -3   5   5      123.87      122.13      4.27 o 
  -2   5   5       53.43       48.42      3.28 o 
  -1   5   5       85.23       81.43      4.65 o 
   0   5   5       15.50       15.38      1.48 o 
   1   5   5       30.27       30.46      1.78 o 
   2   5   5      287.90      275.35      7.30 o 
   3   5   5      428.86      439.00     10.16 o 
   4   5   5        2.36        1.23      1.87 o 
   5   5   5       41.25       46.49      4.35 o 
   6   5   5        3.63        4.21      2.43 o 
  -5   6   5       15.55       23.37      4.20 o 
  -4   6   5       12.30       11.84      3.34 o 
  -3   6   5        1.36        1.86      2.28 o 
  -2   6   5       82.39       84.21      5.35 o 
  -1   6   5        5.75        5.79      1.48 o 
   0   6   5      208.90      211.00      4.69 o 
   1   6   5      160.18      160.00      3.98 o 
   2   6   5       27.13       23.10      1.59 o 
   3   6   5       43.47       42.50      3.28 o 
   4   6   5       10.15        6.32      1.93 o 
   5   6   5       19.98       22.99      2.89 o 
  -5   7   5       20.49       22.44      6.60 o 
  -4   7   5        2.61        5.02      4.75 o 
  -3   7   5       21.75       22.70      5.54 o 
  -2   7   5       97.47      102.96      5.69 o 
  -1   7   5      157.77      155.75      6.35 o 
   0   7   5       29.56       30.38      3.17 o 
   1   7   5       35.43       35.11      4.22 o 
   2   7   5       83.06       72.27      7.92 o 
   3   7   5       63.03       60.72      3.43 o 
   4   7   5       27.68       21.91      6.86 o 
   5   7   5       15.30       13.99      6.34 o 
  -4   8   5        2.14       10.30      5.54 o 
  -3   8   5        0.71        3.70      4.22 o 
  -2   8   5        3.72        1.06      3.43 o 
  -1   8   5       17.06       16.37      4.49 o 
   0   8   5       12.19       17.02      2.98 o 
   1   8   5        5.24        5.58      4.88 o 
   2   8   5        1.56        0.63      2.04 o 
   3   8   5        5.38       -2.64      4.22 o 
   4   8   5        1.09        0.00      4.75 o 
  -3   9   5        8.82        7.13      5.02 o 
  -2   9   5        2.82        3.14      2.47 o 
  -1   9   5        8.68       16.77      3.23 o 
   0   9   5        8.01        6.97      2.78 o 
   1   9   5        9.97       10.03      2.83 o 
   2   9   5       10.72       15.05      6.07 o 
   3   9   5       10.66       18.22      6.60 o 
  -1  10   5        3.40        3.64      4.75 o 
   0  10   5        2.75        9.49      3.11 o 
   1  10   5       22.41       39.18      4.28 o 
   3  -8   6       21.48       17.69      6.07 o 
   4  -8   6       16.47       13.20      6.60 o 
  -5  -7   6        9.02        6.60      5.81 o 
  -4  -7   6        8.16       10.56      5.28 o 
  -3  -7   6       27.04       24.02      5.54 o 
   0  -7   6      153.74      154.96      8.71 o 
   1  -7   6       70.75       66.79      7.39 o 
   2  -7   6        9.40       16.63      5.02 o 
   3  -7   6       97.05       88.70     10.30 o 
   4  -7   6       11.60       19.54      6.07 o 
   5  -7   6        8.20       16.37      6.60 o 
  -5  -6   6        0.42       -0.53      3.96 o 
  -4  -6   6       33.73       35.90      6.86 o 
  -3  -6   6      112.59      124.34      9.50 o 
   0  -6   6        0.70        2.11      2.64 o 
   1  -6   6       23.59       22.70      4.49 o 
   2  -6   6      141.91      117.48      9.24 o 
   3  -6   6       89.15      108.50     10.82 o 
   4  -6   6       36.14       39.07      7.92 o 
   5  -6   6        1.66        0.79      5.02 o 
  -6  -5   6        3.92        4.22      5.54 o 
  -5  -5   6       27.65       25.34      6.86 o 
  -4  -5   6        3.40        4.75      2.80 o 
  -3  -5   6       25.03       19.43      4.36 o 
  -2  -5   6      146.18      143.30      5.92 o 
  -1  -5   6       36.10       36.69      3.96 o 
   0  -5   6       11.68       10.14      1.84 o 
   1  -5   6      158.47      154.70      8.71 o 
   2  -5   6       23.76       19.54      4.75 o 
   3  -5   6      138.13      146.78     10.56 o 
   4  -5   6       41.26       51.74      8.18 o 
   5  -5   6       28.15       24.82      7.13 o 
   6  -5   6        6.65       10.03      6.07 o 
  -6  -4   6        7.63        4.22      5.54 o 
  -5  -4   6        0.23        1.96      3.17 o 
  -4  -4   6      137.88      128.34      6.80 o 
  -3  -4   6       33.64       33.09      2.63 o 
  -2  -4   6      111.34      111.40      5.22 o 
  -1  -4   6      104.04      103.67      4.88 o 
   0  -4   6      156.18      164.48      5.11 o 
   1  -4   6      128.59      132.07      4.24 o 
   2  -4   6      150.61      138.07      8.71 o 
   3  -4   6      626.33      593.98     21.38 o 
   4  -4   6       28.42       27.46      6.34 o 
   5  -4   6        3.81        8.82      6.07 o 
   6  -4   6        0.41       -0.26      5.02 o 
  -6  -3   6       19.21       27.34      7.00 o 
  -5  -3   6        6.15        7.34      3.45 o 
  -4  -3   6       96.04       93.31      5.10 o 
  -3  -3   6       24.85       24.41      2.07 o 
  -2  -3   6      207.92      215.66      7.59 o 
  -1  -3   6       23.00       24.19      3.17 o 
   0  -3   6      159.57      134.90      6.86 o 
   1  -3   6       92.48      117.62      5.41 o 
   2  -3   6       45.43       43.15      2.18 o 
   3  -3   6      233.98      225.34      3.93 o 
   4  -3   6       24.91       28.53      2.52 o 
   5  -3   6        8.59        9.65      3.45 o 
   6  -3   6       14.43       14.80      4.17 o 
  -7  -2   6        3.63       -1.85      4.75 o 
  -6  -2   6        5.25        3.74      3.53 o 
  -5  -2   6       25.85       29.43      4.57 o 
  -4  -2   6      254.96      258.41      5.83 o 
  -3  -2   6      133.00      129.94      3.68 o 
  -2  -2   6      570.80      551.73      9.31 o 
  -1  -2   6      332.60      352.14      7.56 o 
   0  -2   6      125.98      138.05      5.04 o 
   1  -2   6      888.77      876.16     14.66 o 
   2  -2   6      211.89      215.97      4.80 o 
   3  -2   6      283.19      279.73      8.95 o 
   4  -2   6      216.92      209.51      4.82 o 
   5  -2   6       13.90       14.37      2.27 o 
   6  -2   6        3.25        0.66      1.60 o 
   7  -2   6        4.62        1.58      5.81 o 
  -7  -1   6        2.78        6.07      5.02 o 
  -6  -1   6       25.18       31.07      6.60 o 
  -5  -1   6       10.54        9.10      2.21 o 
  -4  -1   6      149.49      140.62      4.23 o 
  -3  -1   6      161.66      166.52      4.63 o 
  -2  -1   6      157.58      189.03      4.54 o 
  -1  -1   6      935.91      858.15     19.89 o 
   0  -1   6      445.16      446.40      6.95 o 
   1  -1   6      562.01      571.92      9.86 o 
   2  -1   6      105.54      112.67      4.57 o 
   3  -1   6      124.17      139.10      6.86 o 
   4  -1   6      135.32      128.08      3.99 o 
   5  -1   6        0.97        0.25      1.54 o 
   6  -1   6        9.33        7.59      2.57 o 
   7  -1   6        1.19       -3.96      3.96 o 
  -7   0   6        0.62       -0.79      4.49 o 
  -6   0   6        0.18       -0.77      1.84 o 
  -5   0   6       45.92       41.06      2.81 o 
  -4   0   6      356.21      359.61      7.46 o 
  -3   0   6       56.39       56.59      2.03 o 
  -2   0   6      879.77      940.05     10.41 o 
  -1   0   6     3549.98     3931.07     41.94 o 
   0   0   6      617.67      595.91     24.42 o 
   1   0   6      861.34      906.20     12.93 o 
   2   0   6     2212.86     2307.28     50.16 o 
   3   0   6      120.33      121.77      8.98 o 
   4   0   6      131.98      137.26      4.24 o 
   5   0   6        1.35        0.76      1.58 o 
   6   0   6        2.36       -0.15      2.04 o 
   7   0   6        6.55        4.22      5.28 o 
  -7   1   6        2.69        5.02      4.49 o 
  -6   1   6       25.03       24.01      2.68 o 
  -5   1   6       10.57       12.17      2.16 o 
  -4   1   6      149.79      140.57      4.00 o 
  -3   1   6      160.50      161.55      3.72 o 
  -2   1   6      158.34      185.56      3.65 o 
  -1   1   6      931.36      865.95      9.58 o 
   0   1   6      449.52      452.30      8.68 o 
   1   1   6      566.65      589.37     18.74 o 
   2   1   6      105.68      108.50      5.81 o 
   3   1   6      124.83      124.34      7.13 o 
   4   1   6      136.90      134.10      4.87 o 
   5   1   6        1.00        1.45      2.08 o 
   6   1   6        9.30        7.40      2.19 o 
   7   1   6        1.26        2.90      4.75 o 
  -7   2   6        3.62        0.00      3.96 o 
  -6   2   6        5.13        5.15      2.17 o 
  -5   2   6       25.62       26.88      3.53 o 
  -4   2   6      256.29      260.99      6.80 o 
  -3   2   6      132.55      123.89      4.67 o 
  -2   2   6      570.34      546.34      6.91 o 
  -1   2   6      332.55      348.92      5.01 o 
   0   2   6      125.09      137.73      4.06 o 
   1   2   6      885.11      860.01     12.85 o 
   2   2   6      214.57      225.39      6.08 o 
   3   2   6      284.14      267.42     10.03 o 
   4   2   6      216.67      198.52     11.09 o 
   5   2   6       13.95       13.17      2.62 o 
   6   2   6        3.19        4.13      2.32 o 
   7   2   6        4.63       12.14      5.28 o 
  -6   3   6       19.65       17.78      3.61 o 
  -5   3   6        6.18        8.71      2.78 o 
  -4   3   6       96.29      100.99      8.37 o 
  -3   3   6       24.42       28.08      1.77 o 
  -2   3   6      209.31      221.25      4.55 o 
  -1   3   6       23.00       22.69      1.50 o 
   0   3   6      159.19      143.73      3.62 o 
   1   3   6       93.33      112.62      3.76 o 
   2   3   6       45.68       40.02      2.92 o 
   3   3   6      234.04      223.82      6.91 o 
   4   3   6       25.30       24.84      5.54 o 
   5   3   6        8.61       12.62      2.46 o 
   6   3   6       14.42       15.37      3.06 o 
  -6   4   6        7.74        9.39      3.42 o 
  -5   4   6        0.18       -0.26      3.17 o 
  -4   4   6      137.93      127.84      6.34 o 
  -3   4   6       32.83       32.53      2.36 o 
  -2   4   6      110.11      118.38      3.52 o 
  -1   4   6      103.69      101.90      2.85 o 
   0   4   6      156.39      162.38      4.38 o 
   1   4   6      129.75      132.19      4.93 o 
   2   4   6      149.10      150.45      5.27 o 
   3   4   6      623.79      635.38     21.25 o 
   4   4   6       28.72       30.50      3.04 o 
   5   4   6        3.76        1.25      2.44 o 
   6   4   6        0.40        1.30      2.30 o 
  -6   5   6        3.96        5.54      3.30 o 
  -5   5   6       27.68       36.17      6.07 o 
  -4   5   6        3.37        5.40      2.66 o 
  -3   5   6       24.76       21.88      4.53 o 
  -2   5   6      145.85      150.74      4.19 o 
  -1   5   6       37.04       34.25      3.20 o 
   0   5   6       11.16        9.48      1.35 o 
   1   5   6      157.31      147.09      3.75 o 
   2   5   6       23.95       21.00      2.72 o 
   3   5   6      138.52      141.92      5.56 o 
   4   5   6       41.46       42.65      3.45 o 
   5   5   6       28.31       31.45      3.34 o 
   6   5   6        6.84        7.32      2.87 o 
  -5   6   6        0.46       -0.14      2.78 o 
  -4   6   6       33.83       32.06      4.38 o 
  -3   6   6      112.40      113.01      6.05 o 
  -2   6   6       87.33       89.74      9.37 o 
  -1   6   6      105.74       98.50      3.90 o 
   0   6   6        0.64        0.36      1.16 o 
   1   6   6       23.77       23.89      3.33 o 
   2   6   6      140.69      125.66      6.07 o 
   3   6   6       89.08       92.77      4.85 o 
   4   6   6       36.11       31.68      3.13 o 
   5   6   6        1.67        3.24      2.17 o 
  -5   7   6        9.11       10.56      6.07 o 
  -4   7   6        8.12       10.03      5.02 o 
  -3   7   6       26.77       21.91      5.54 o 
  -2   7   6       48.07       51.74      6.86 o 
  -1   7   6      283.09      309.92     13.20 o 
   0   7   6      154.84      163.67      8.45 o 
   1   7   6       71.42       66.00      5.02 o 
   2   7   6        9.39        9.40      2.51 o 
   3   7   6       97.05       90.02      5.41 o 
   4   7   6       11.47       10.03      5.81 o 
   5   7   6        8.38        2.64      5.54 o 
  -4   8   6        7.71       11.09      5.54 o 
  -3   8   6        6.05        4.22      4.75 o 
  -2   8   6       23.47       25.61      5.54 o 
  -1   8   6       19.09       26.14      5.28 o 
   0   8   6       12.21       12.67      3.96 o 
   1   8   6       30.32       38.93      5.81 o 
   2   8   6        4.42        6.13      2.31 o 
   3   8   6       21.77       19.24      2.83 o 
   4   8   6       16.32       31.94      8.18 o 
  -3   9   6        3.14        7.92      5.28 o 
  -2   9   6       21.88       32.47      6.60 o 
  -1   9   6        6.72       -0.53      3.70 o 
   0   9   6       15.31       19.22      3.49 o 
   1   9   6       10.74        8.37      2.83 o 
   2   9   6        1.15        2.16      4.62 o 
   3   9   6        3.08       13.46      6.34 o 
   0  10   6       11.52       12.66      3.42 o 
   4  -8   7        5.09       -2.38      5.02 o 
  -5  -7   7       24.10       22.97      7.13 o 
  -4  -7   7        3.69        8.98      5.28 o 
   0  -7   7        5.03        1.58      2.64 o 
   1  -7   7       57.22       60.19      7.13 o 
   2  -7   7       16.10       13.20      4.75 o 
   3  -7   7        8.36       11.62      5.54 o 
   4  -7   7       12.06       22.97      6.86 o 
  -5  -6   7        0.69        1.06      4.75 o 
  -4  -6   7        5.43        5.81      4.22 o 
  -3  -6   7       20.42       12.67      4.49 o 
  -2  -6   7      109.89      109.29      8.18 o 
  -1  -6   7       59.55       57.65      3.91 o 
   0  -6   7       59.94       69.96      6.60 o 
   1  -6   7       38.91       52.53      6.60 o 
   2  -6   7        8.99       11.88      4.49 o 
   3  -6   7       81.22       77.61      9.50 o 
   4  -6   7       30.68       24.02      6.86 o 
   5  -6   7       34.87       64.15     10.30 o 
  -6  -5   7        2.85        8.71      6.07 o 
  -5  -5   7       15.30       11.35      5.81 o 
  -4  -5   7       34.53       38.81      7.13 o 
  -3  -5   7      160.26      153.79      7.18 o 
  -2  -5   7       67.25       58.61      6.34 o 
  -1  -5   7        0.61       -0.44      0.94 o 
   0  -5   7       45.85       47.54      3.30 o 
   1  -5   7       15.89       15.58      1.89 o 
   2  -5   7      155.32      153.64     10.03 o 
   3  -5   7       40.65       46.73      7.39 o 
   4  -5   7        2.59       -3.70      3.70 o 
   5  -5   7        1.91       -1.85      4.75 o 
   6  -5   7        6.40        7.13      6.60 o 
  -6  -4   7       16.83       17.42      6.60 o 
  -5  -4   7        4.26        9.77      5.02 o 
  -4  -4   7       21.55       18.52      3.61 o 
  -3  -4   7      388.57      407.73     11.47 o 
  -2  -4   7      162.61      150.07      5.81 o 
  -1  -4   7       86.92       91.25      8.71 o 
   0  -4   7       13.13       10.33      4.22 o 
   1  -4   7       86.67       86.97      6.60 o 
   2  -4   7       46.08       47.78      5.15 o 
   3  -4   7       16.10       20.59      5.28 o 
   4  -4   7      170.16      186.64     12.41 o 
   5  -4   7       20.78       29.18      9.11 o 
   6  -4   7       28.38       20.33      7.39 o 
  -6  -3   7       26.58       26.05      5.00 o 
  -5  -3   7       57.52       55.22      6.05 o 
  -4  -3   7       42.94       42.51      2.80 o 
  -3  -3   7      257.02      239.53      6.06 o 
  -2  -3   7       76.92       74.57      5.02 o 
  -1  -3   7       93.43       98.47      4.11 o 
   0  -3   7      478.86      483.89     14.78 o 
   1  -3   7       58.91       57.29      3.96 o 
   2  -3   7       90.60       94.45      3.46 o 
   3  -3   7      118.09      120.73      3.66 o 
   4  -3   7      500.82      492.57      7.39 o 
   5  -3   7        8.67        7.18      3.26 o 
   6  -3   7        9.81       13.99      4.09 o 
  -7  -2   7       16.35       25.61      7.92 o 
  -6  -2   7       17.99       18.52      4.48 o 
  -5  -2   7        7.83       10.33      3.45 o 
  -4  -2   7       71.59       71.33      3.49 o 
  -3  -2   7      148.39      144.13      4.13 o 
  -2  -2   7       12.27       12.50      1.76 o 
  -1  -2   7      417.59      407.60      8.68 o 
   0  -2   7       70.94       74.49      3.30 o 
   1  -2   7      141.59      155.49      7.66 o 
   2  -2   7      120.83      121.34      3.62 o 
   3  -2   7       29.17       30.04      3.64 o 
   4  -2   7      153.39      153.68      4.26 o 
   5  -2   7        3.05        2.42      1.70 o 
   6  -2   7        6.26        5.55      1.99 o 
  -7  -1   7        0.21       -3.70      3.70 o 
  -6  -1   7        6.60        8.96      4.62 o 
  -5  -1   7       11.57        9.00      2.29 o 
  -4  -1   7       11.71       12.14      1.82 o 
  -3  -1   7      199.34      197.49      5.32 o 
  -2  -1   7       93.39       92.41      3.22 o 
  -1  -1   7      321.63      338.46     16.76 o 
   0  -1   7      264.99      236.94      5.86 o 
   1  -1   7      362.56      344.77     11.62 o 
   2  -1   7      530.16      539.06     12.01 o 
   3  -1   7      218.89      211.04      7.17 o 
   4  -1   7      100.10       98.21      3.65 o 
   5  -1   7       26.30       27.23      2.50 o 
   6  -1   7       28.06       23.06      3.07 o 
   7  -1   7        2.73        7.92      5.81 o 
  -7   0   7        7.54        1.58      4.75 o 
  -6   0   7       51.43       47.56      3.90 o 
  -5   0   7        4.19        2.74      1.50 o 
  -4   0   7      137.11      132.35      3.96 o 
  -3   0   7        0.95        0.26      0.94 o 
  -2   0   7     2397.93     2527.95     28.42 o 
  -1   0   7       70.48       75.83      2.21 o 
   0   0   7      498.02      474.79      9.33 o 
   1   0   7      299.89      358.18      7.73 o 
   2   0   7      338.92      341.35     17.95 o 
   3   0   7        0.82        1.85      2.77 o 
   4   0   7      382.66      374.34     21.22 o 
   5   0   7      186.22      183.04      6.44 o 
   6   0   7        0.75       -1.91      1.91 o 
   7   0   7        0.20        5.28      5.28 o 
  -7   1   7        0.21       -3.70      3.96 o 
  -6   1   7        6.65        5.46      2.60 o 
  -5   1   7       11.34       15.91      2.54 o 
  -4   1   7       12.19       10.91      2.22 o 
  -3   1   7      199.80      205.76      4.34 o 
  -2   1   7       92.57       89.67      2.60 o 
  -1   1   7      322.15      340.85      6.25 o 
   0   1   7      264.20      240.81      4.77 o 
   1   1   7      359.39      344.77     10.82 o 
   2   1   7      533.08      543.29     15.58 o 
   3   1   7      218.42      200.90      9.50 o 
   4   1   7      100.06       97.86      5.50 o 
   5   1   7       26.29       24.61      2.91 o 
   6   1   7       28.20       28.08      3.53 o 
   7   1   7        2.75        2.64      5.02 o 
  -6   2   7       17.74       20.30      3.49 o 
  -5   2   7        7.87        8.91      2.59 o 
  -4   2   7       71.63       69.46      3.59 o 
  -3   2   7      147.59      144.01      3.66 o 
  -2   2   7       11.48       11.38      1.21 o 
  -1   2   7      416.94      413.37      5.75 o 
   0   2   7       72.64       84.27      3.53 o 
   1   2   7      142.16      146.06      4.57 o 
   2   2   7      120.65      119.06      6.07 o 
   3   2   7       29.53       34.05      4.49 o 
   4   2   7      155.23      178.60     13.60 o 
   5   2   7        2.89        3.36      2.08 o 
   6   2   7        6.20        8.79      2.68 o 
  -6   3   7       26.57       34.32      5.28 o 
  -5   3   7       57.30       62.97      5.19 o 
  -4   3   7       43.39       39.85      7.00 o 
  -3   3   7      257.70      250.43      5.92 o 
  -2   3   7       76.63       72.45      2.72 o 
  -1   3   7       93.13       92.51      2.63 o 
   0   3   7      478.08      491.56      8.11 o 
   1   3   7       58.47       52.86      3.30 o 
   2   3   7       91.74       87.50      4.31 o 
   3   3   7      116.30      105.07      6.60 o 
   4   3   7      499.77      470.55     12.17 o 
   5   3   7        8.67       11.64      2.57 o 
   6   3   7        9.92       11.71      2.98 o 
  -6   4   7       16.97       19.72      3.98 o 
  -5   4   7        4.30        5.78      2.66 o 
  -4   4   7       21.70       20.50      3.34 o 
  -3   4   7      388.28      399.44      7.36 o 
  -2   4   7      162.88      160.98      4.15 o 
  -1   4   7       86.71       78.92      2.90 o 
   0   4   7       13.09        9.49      1.33 o 
   1   4   7       87.03       81.94      4.57 o 
   2   4   7       45.91       43.59      3.42 o 
   3   4   7       15.62       12.98      2.92 o 
   4   4   7      169.82      164.65      6.85 o 
   5   4   7       20.98       13.56      2.78 o 
   6   4   7       28.49       33.97      3.98 o 
  -6   5   7        2.92        2.77      3.17 o 
  -5   5   7       15.50       16.08      4.36 o 
  -4   5   7       34.84       35.34      4.28 o 
  -3   5   7      160.48      175.58      7.17 o 
  -2   5   7       66.89       67.33      3.13 o 
  -1   5   7        0.62       -0.81      1.08 o 
   0   5   7       46.63       44.28      2.37 o 
   1   5   7       15.56       16.74      3.16 o 
   2   5   7      153.92      171.38      6.19 o 
   3   5   7       40.15       40.13      4.49 o 
   4   5   7        2.62        0.29      2.39 o 
   5   5   7        1.91       -2.04      2.04 o 
   6   5   7        6.33        7.89      3.47 o 
  -5   6   7        0.70        3.87      2.73 o 
  -4   6   7        5.38        5.84      2.89 o 
  -3   6   7       20.18       25.22      3.68 o 
  -2   6   7      109.47      110.36      5.69 o 
  -1   6   7       60.89       49.00      3.91 o 
   0   6   7       59.99       65.15      2.89 o 
   1   6   7       39.18       35.05      3.56 o 
   2   6   7        8.91       11.09      3.17 o 
   3   6   7       81.03       73.82      5.02 o 
   4   6   7       30.73       35.50      3.33 o 
   5   6   7       34.77       45.01      4.04 o 
  -5   7   7       24.05       34.05      7.92 o 
  -4   7   7        3.50        5.02      4.75 o 
  -3   7   7       40.66       43.56      7.13 o 
  -2   7   7       18.94       16.63      4.75 o 
  -1   7   7        3.30        5.02      3.70 o 
   0   7   7        5.27        2.11      2.90 o 
   1   7   7       57.02       49.63      5.28 o 
   2   7   7       16.48        6.86      2.90 o 
   3   7   7        8.11        7.87      2.51 o 
   4   7   7       12.13       12.50      4.49 o 
  -4   8   7        9.91       17.95      6.07 o 
  -3   8   7       19.43       18.22      5.81 o 
  -2   8   7       28.55       34.85      6.34 o 
  -1   8   7       37.26       33.53      5.54 o 
   0   8   7       23.51       22.44      4.49 o 
   1   8   7        1.15        4.75      2.90 o 
   2   8   7        5.10        0.69      2.20 o 
   3   8   7        6.27        4.80      3.04 o 
   4   8   7        5.10        8.18      6.34 o 
  -2   9   7        1.34        0.79      4.22 o 
  -1   9   7        3.59        2.38      3.70 o 
   0   9   7        4.18        7.39      3.70 o 
   1   9   7       17.10       18.11      5.94 o 
   2   9   7        5.78        7.95      2.68 o 
   1  -7   8       37.54       39.86      6.34 o 
   2  -7   8       12.11        8.71      4.49 o 
   3  -7   8       38.21       49.63      8.45 o 
   4  -7   8       15.28       14.52      6.86 o 
  -5  -6   8        6.75        2.11      4.75 o 
  -4  -6   8       13.02       24.29      6.07 o 
  -1  -6   8       57.42       62.93      4.20 o 
   0  -6   8       43.08       38.75      3.42 o 
   1  -6   8       45.78       46.20      6.60 o 
   2  -6   8      104.18      113.78     10.56 o 
   3  -6   8        0.64        0.79      3.96 o 
   4  -6   8        7.76        5.81      4.75 o 
   5  -6   8        8.24        5.54      6.07 o 
  -6  -5   8        2.53        3.17      5.02 o 
  -5  -5   8        1.09       -2.11      3.96 o 
  -4  -5   8        1.21        1.32      3.96 o 
  -3  -5   8      144.36      155.49     10.03 o 
  -2  -5   8      194.35      203.84      6.47 o 
  -1  -5   8       55.42       49.25      6.07 o 
   0  -5   8      200.20      195.29     10.69 o 
   1  -5   8       14.04       14.92      2.04 o 
   2  -5   8        2.24        6.60      3.96 o 
   3  -5   8       78.91       85.27      9.77 o 
   4  -5   8       88.26      118.27     11.88 o 
   5  -5   8       10.05       23.50      7.13 o 
  -6  -4   8        1.91       -4.49      4.49 o 
  -5  -4   8       34.59       47.12      5.54 o 
  -4  -4   8       20.75       27.07      4.09 o 
  -3  -4   8        1.33       -0.92      1.77 o 
  -2  -4   8       30.18       28.68      2.97 o 
  -1  -4   8       26.90       24.89      2.70 o 
   0  -4   8      152.15      148.38      5.26 o 
   1  -4   8       26.10       28.60      2.64 o 
   2  -4   8      138.40      146.40      4.79 o 
   3  -4   8        2.77        5.81      4.22 o 
   4  -4   8       84.76       62.57      8.98 o 
   5  -4   8        0.11        8.71      5.28 o 
   6  -4   8       10.54       14.52      7.13 o 
  -6  -3   8        1.03        8.45      3.96 o 
  -5  -3   8        4.23        5.63      3.26 o 
  -4  -3   8       66.13       66.12      3.66 o 
  -3  -3   8      150.77      142.73      5.45 o 
  -2  -3   8       95.63       93.58      4.38 o 
  -1  -3   8      154.49      149.07      5.23 o 
   0  -3   8        9.27        8.94      1.76 o 
   1  -3   8      178.01      181.92      5.45 o 
   2  -3   8       54.80       64.54      3.25 o 
   3  -3   8      667.68      652.50     12.75 o 
   4  -3   8        0.92        2.50      1.07 o 
   5  -3   8       33.52       34.95      4.92 o 
   6  -3   8        0.87       -4.75      4.75 o 
  -6  -2   8        5.36        4.57      3.68 o 
  -5  -2   8       68.02       64.01      6.34 o 
  -4  -2   8       14.96       15.21      2.12 o 
  -3  -2   8       59.24       65.24      3.55 o 
  -2  -2   8      121.67      115.47      5.02 o 
  -1  -2   8      245.67      241.11     11.48 o 
   0  -2   8      171.40      165.86      5.19 o 
   1  -2   8      198.64      186.91      8.71 o 
   2  -2   8       14.56       16.86      2.07 o 
   3  -2   8       76.25       71.23      5.03 o 
   4  -2   8       49.29       47.58      2.86 o 
   5  -2   8        2.76        5.59      3.54 o 
   6  -2   8        2.28        2.10      1.92 o 
  -7  -1   8       11.30       22.44      6.86 o 
  -6  -1   8        4.25        2.73      3.45 o 
  -5  -1   8        5.59        0.52      2.55 o 
  -4  -1   8        1.46       -1.21      3.04 o 
  -3  -1   8       34.06       33.07      2.68 o 
  -2  -1   8       27.90       29.44      2.23 o 
  -1  -1   8     1168.29     1244.43     20.63 o 
   0  -1   8      351.40      333.61      7.63 o 
   1  -1   8      116.58      133.58      7.13 o 
   2  -1   8      347.18      388.22      9.71 o 
   3  -1   8       25.34       28.20      3.23 o 
   4  -1   8      333.09      331.68      8.17 o 
   5  -1   8      101.68      109.65      4.45 o 
   6  -1   8        1.99        0.36      2.20 o 
  -6   0   8       12.92       11.62      3.98 o 
  -5   0   8        6.41        8.65      2.15 o 
  -4   0   8       52.48       54.18      3.29 o 
  -3   0   8       11.42       12.76      1.88 o 
  -2   0   8     2636.93     2770.55     36.46 o 
  -1   0   8      145.37      145.81      3.67 o 
   0   0   8      208.90      196.14      7.92 o 
   1   0   8       26.17       20.71      1.98 o 
   2   0   8      863.10      910.90     23.10 o 
   3   0   8      118.37      125.65      5.40 o 
   4   0   8        0.68       -1.32      2.33 o 
   5   0   8       51.95       48.13      3.31 o 
   6   0   8        6.09        5.48      2.59 o 
  -6   1   8        4.25        0.52      2.86 o 
  -5   1   8        5.57        4.21      2.18 o 
  -4   1   8        1.36       -0.25      1.71 o 
  -3   1   8       33.66       27.79      2.28 o 
  -2   1   8       29.27       34.75      1.92 o 
  -1   1   8     1172.87     1255.04     20.81 o 
   0   1   8      352.99      350.74      7.54 o 
   1   1   8      116.64      127.77      6.60 o 
   2   1   8      347.02      396.25     12.94 o 
   3   1   8       25.52       30.62      4.75 o 
   4   1   8      332.20      338.17     13.99 o 
   5   1   8      101.41      107.98      5.64 o 
   6   1   8        1.94       -0.46      3.69 o 
  -6   2   8        5.39        6.93      2.73 o 
  -5   2   8       67.56       75.88      5.30 o 
  -4   2   8       15.35       14.35      2.70 o 
  -3   2   8       59.97       61.43      6.14 o 
  -2   2   8      121.71      109.03      2.74 o 
  -1   2   8      244.95      233.73      4.51 o 
   0   2   8      169.32      159.88     12.94 o 
   1   2   8      199.70      183.50      6.20 o 
   2   2   8       14.95       10.56      3.17 o 
   3   2   8       76.79       73.65      6.07 o 
   4   2   8       49.22       48.31      6.07 o 
   5   2   8        2.85        4.03      3.00 o 
   6   2   8        2.19        2.45      2.47 o 
  -6   3   8        1.06        2.05      2.92 o 
  -5   3   8        4.22        2.79      2.53 o 
  -4   3   8       66.45       70.01      5.11 o 
  -3   3   8      152.04      146.73      4.22 o 
  -2   3   8       95.09       93.42      3.19 o 
  -1   3   8      154.50      156.60      3.83 o 
   0   3   8        9.04       10.60      1.50 o 
   1   3   8      178.23      182.50      5.75 o 
   2   3   8       54.72       57.26      3.87 o 
   3   3   8      666.39      638.07     18.48 o 
   4   3   8        1.01        0.33      2.51 o 
   5   3   8       33.53       34.62      3.67 o 
   6   3   8        0.89        0.72      2.51 o 
  -6   4   8        1.94        1.16      2.85 o 
  -5   4   8       34.26       43.53      6.20 o 
  -4   4   8       20.50       26.21      3.61 o 
  -3   4   8        1.28        0.99      1.85 o 
  -2   4   8       30.18       31.17      2.90 o 
  -1   4   8       27.41       29.15      2.15 o 
   0   4   8      150.85      153.60      3.77 o 
   1   4   8       26.08       23.95      2.85 o 
   2   4   8      138.70      150.62      5.70 o 
   3   4   8        2.59        1.36      2.59 o 
   4   4   8       84.70       85.00      5.62 o 
   5   4   8        0.10        2.53      2.32 o 
   6   4   8       10.56       12.60      4.75 o 
  -6   5   8        2.49        5.36      3.23 o 
  -5   5   8        1.10       -2.23      2.47 o 
  -4   5   8        1.26        0.64      2.22 o 
  -3   5   8      144.93      148.04      7.52 o 
  -2   5   8      194.51      198.88      5.01 o 
  -1   5   8       55.78       58.71      2.99 o 
   0   5   8      200.39      209.23      5.33 o 
   1   5   8       13.98       16.41      1.67 o 
   2   5   8        2.23        3.05      2.31 o 
   3   5   8       77.96       73.39      6.07 o 
   4   5   8       88.14       98.45      6.06 o 
   5   5   8       10.09       13.44      2.95 o 
  -5   6   8        6.92       10.44      3.55 o 
  -4   6   8       12.77       14.47      3.43 o 
  -3   6   8        4.21        2.58      2.47 o 
  -2   6   8      136.33      134.90     10.43 o 
  -1   6   8       57.82       59.84      4.36 o 
   0   6   8       43.67       36.58      3.34 o 
   1   6   8       45.25       60.62     10.06 o 
   2   6   8      103.81      106.65      6.34 o 
   3   6   8        0.62        0.78      2.39 o 
   4   6   8        7.79       10.43      3.12 o 
   5   6   8        8.25        5.78      5.30 o 
  -4   7   8       11.98       11.62      5.02 o 
  -3   7   8       33.91       48.57      7.39 o 
  -2   7   8       39.26       40.65      6.60 o 
  -1   7   8      181.13      168.16      9.77 o 
   0   7   8       73.73       70.22      6.86 o 
   1   7   8       37.44       30.89      4.49 o 
   2   7   8       12.01       16.90      3.70 o 
   3   7   8       38.25       39.80      4.00 o 
   4   7   8       15.52        8.65      3.16 o 
  -3   8   8        0.21       -3.43      3.43 o 
  -2   8   8        7.78        3.70      3.96 o 
  -1   8   8        9.40       12.14      4.22 o 
   0   8   8       11.06       15.58      3.96 o 
   1   8   8       18.16       14.78      3.70 o 
   2   8   8        2.54        6.24      2.59 o 
   3   8   8        2.69        1.16      2.64 o 
  -2   9   8       27.13       19.54      5.81 o 
  -1   9   8       18.76       29.30      6.07 o 
   0   9   8        9.98       11.62      4.22 o 
   1   9   8       10.33       10.27      3.22 o 
   2   9   8        1.44        7.86      8.05 o 
   1  -7   9       19.20       16.63      5.02 o 
   2  -7   9        1.88       -1.32      3.96 o 
   3  -7   9        2.75       -0.26      4.49 o 
   4  -7   9        1.44        2.11      5.28 o 
  -1  -6   9      109.86       98.92      5.04 o 
   0  -6   9       78.63       72.39      4.49 o 
   1  -6   9        0.19       -0.04      1.85 o 
   2  -6   9        0.18       -0.53      3.43 o 
   3  -6   9       67.89       67.32      9.50 o 
   4  -6   9       30.92       30.09      7.92 o 
   5  -6   9       10.26       -2.11      5.54 o 
  -2  -5   9       26.96       26.77      3.11 o 
  -1  -5   9       11.80        7.28      2.14 o 
   0  -5   9      120.94      130.36      5.33 o 
   1  -5   9       87.35       94.36      4.55 o 
   2  -5   9       69.93       78.91      6.60 o 
   3  -5   9       12.12       14.52      5.54 o 
   4  -5   9        6.39        3.17      4.49 o 
   5  -5   9        2.59        7.92      6.07 o 
  -6  -4   9        6.82        6.86      6.07 o 
  -5  -4   9        4.48        5.54      4.75 o 
  -4  -4   9       10.93       10.03      4.22 o 
  -3  -4   9      114.21      108.97      5.14 o 
  -2  -4   9      167.07      157.32      5.94 o 
  -1  -4   9       64.53       70.39      4.17 o 
   0  -4   9       78.15       81.31      6.86 o 
   1  -4   9       37.66       37.91      3.12 o 
   2  -4   9       72.17       72.17      3.78 o 
   3  -4   9        5.54        5.36      1.27 o 
   4  -4   9       71.01       88.70     10.56 o 
   5  -4   9        6.50       10.82      5.81 o 
   6  -4   9       11.07        5.81      6.34 o 
  -6  -3   9       38.66       55.49     13.86 o 
  -5  -3   9       16.73       34.85      7.13 o 
  -4  -3   9      180.07      171.54      5.74 o 
  -3  -3   9       30.85       31.15      3.23 o 
  -2  -3   9      167.91      153.12      6.86 o 
  -1  -3   9      111.80      116.94     10.69 o 
   0  -3   9       57.30       56.40      3.42 o 
   1  -3   9       57.56       58.16      3.36 o 
   2  -3   9       20.02       23.03      2.54 o 
   3  -3   9      146.33      144.01      5.09 o 
   4  -3   9       22.69       23.65      1.82 o 
   5  -3   9        9.75       11.95      3.41 o 
   6  -3   9       10.18       19.95     10.69 o 
  -6  -2   9        0.90       -2.38      4.49 o 
  -5  -2   9       12.55       18.22      5.81 o 
  -4  -2   9       61.73       60.68      4.68 o 
  -3  -2   9       73.23       72.69      3.83 o 
  -2  -2   9      262.42      243.95      7.09 o 
  -1  -2   9       26.12       25.81      2.59 o 
   0  -2   9      329.85      324.61      8.00 o 
   1  -2   9       29.14       30.89      2.64 o 
   2  -2   9      249.87      254.15     10.69 o 
   3  -2   9       91.79       87.88      5.64 o 
   4  -2   9       44.26       33.86      4.38 o 
   5  -2   9       76.85       67.21      4.09 o 
   6  -2   9        9.27        5.54      2.30 o 
  -6  -1   9       30.96       36.43      8.45 o 
  -5  -1   9       32.22       30.37      3.93 o 
  -4  -1   9        7.84        8.56      2.53 o 
  -3  -1   9       80.92       90.73      3.92 o 
  -2  -1   9       16.60       16.48      1.93 o 
  -1  -1   9       24.90       22.45      2.41 o 
   0  -1   9      412.44      419.55      9.12 o 
   1  -1   9      135.60      140.71      7.66 o 
   2  -1   9       16.04       14.68      2.39 o 
   3  -1   9        3.20        2.30      2.22 o 
   4  -1   9       17.32       15.12      3.30 o 
   5  -1   9      125.99      117.99      5.39 o 
   6  -1   9        9.84        5.51      2.62 o 
  -6   0   9        6.78        4.49      5.81 o 
  -5   0   9       34.04       32.18      4.22 o 
  -4   0   9        7.70       10.48      2.85 o 
  -3   0   9       74.07       73.29      3.59 o 
  -2   0   9        6.55        7.49      1.55 o 
  -1   0   9       56.66       61.39      2.51 o 
   0   0   9       39.49       34.32      4.22 o 
   1   0   9      638.48      727.82     19.80 o 
   2   0   9       24.42       34.22      3.17 o 
   3   0   9       55.78       58.87      4.17 o 
   4   0   9       41.33       37.21      4.09 o 
   5   0   9      111.88      112.18      4.55 o 
   6   0   9        4.85        1.73      3.21 o 
  -6   1   9       30.84       28.10      5.95 o 
  -5   1   9       32.35       31.56      3.11 o 
  -4   1   9        7.74        6.32      1.99 o 
  -3   1   9       80.75       91.51      3.54 o 
  -2   1   9       16.57       17.93      5.94 o 
  -1   1   9       24.97       22.70      3.70 o 
   0   1   9      412.35      413.30      8.83 o 
   1   1   9      135.88      140.18      7.13 o 
   2   1   9       16.71       16.90      3.70 o 
   3   1   9        3.20        5.02      3.43 o 
   4   1   9       17.47       15.31      4.75 o 
   5   1   9      126.27      122.11      4.81 o 
   6   1   9        9.87        7.84      2.87 o 
  -6   2   9        0.89       -2.62      2.62 o 
  -5   2   9       12.40       18.92      3.23 o 
  -4   2   9       61.52       61.34      4.62 o 
  -3   2   9       73.68       70.17      4.31 o 
  -2   2   9      262.83      250.60      4.44 o 
  -1   2   9       26.77       24.80      2.01 o 
   0   2   9      330.81      324.71     11.35 o 
   1   2   9       28.78       31.50      3.04 o 
   2   2   9      251.93      250.53     10.30 o 
   3   2   9       92.81       87.38      7.13 o 
   4   2   9       43.67       31.41      5.54 o 
   5   2   9       76.93       72.75      4.85 o 
   6   2   9        9.21        4.40      3.53 o 
  -6   3   9       38.47       53.54      5.33 o 
  -5   3   9       16.61       24.29      3.61 o 
  -4   3   9      179.36      186.88      8.32 o 
  -3   3   9       30.80       26.55      2.37 o 
  -2   3   9      168.49      161.50      4.92 o 
  -1   3   9      113.05      114.44      3.40 o 
   0   3   9       57.64       47.25      4.75 o 
   1   3   9       57.15       54.39      3.55 o 
   2   3   9       20.63       19.50      3.70 o 
   3   3   9      146.32      150.74      8.45 o 
   4   3   9       22.79       18.74      4.75 o 
   5   3   9        9.71       10.65      4.25 o 
   6   3   9        9.89       22.90      4.57 o 
  -6   4   9        6.82        8.07      3.45 o 
  -5   4   9        4.42        5.07      2.64 o 
  -4   4   9       11.12        8.97      2.90 o 
  -3   4   9      115.05      116.39     10.16 o 
  -2   4   9      167.15      162.27      4.47 o 
  -1   4   9       64.80       63.76      3.43 o 
   0   4   9       78.05       82.15      3.36 o 
   1   4   9       37.30       34.54      3.34 o 
   2   4   9       71.11       71.74      5.81 o 
   3   4   9        5.72        0.38      2.64 o 
   4   4   9       70.37       77.19      5.76 o 
   5   4   9        6.70        8.33      2.71 o 
   6   4   9       11.04        8.95      4.06 o 
  -5   5   9        1.24        2.63      2.85 o 
  -4   5   9       23.38       22.44      3.72 o 
  -3   5   9       32.16       36.03      3.98 o 
  -2   5   9       27.13       22.96      2.87 o 
  -1   5   9       12.11       11.28      1.86 o 
   0   5   9      120.02      118.18      7.45 o 
   1   5   9       86.52       97.00      5.12 o 
   2   5   9       69.25       76.01      4.82 o 
   3   5   9       12.22       11.35      3.96 o 
   4   5   9        6.30        4.09      3.17 o 
   5   5   9        2.49       -0.51      2.50 o 
  -5   6   9        3.03        2.65      4.09 o 
  -4   6   9        1.52       -1.08      5.81 o 
  -3   6   9       43.67       45.88      4.66 o 
  -2   6   9      124.76      130.24      6.34 o 
  -1   6   9      110.58      116.00      8.45 o 
   0   6   9       78.75       85.66      4.38 o 
   1   6   9        0.18       -2.38      2.38 o 
   2   6   9        0.21       -2.11      2.64 o 
   3   6   9       67.80       62.83      6.07 o 
   4   6   9       30.87       36.10      4.44 o 
   5   6   9       10.27       10.33      4.61 o 
  -4   7   9        3.57       -0.53      4.22 o 
  -3   7   9       12.52        7.39      5.02 o 
  -2   7   9      200.25      186.91     11.35 o 
  -1   7   9        7.20       22.97      5.28 o 
   0   7   9       54.36       62.04      6.60 o 
   1   7   9       19.26       23.23      4.22 o 
   2   7   9        1.95       -1.32      2.90 o 
   3   7   9        2.72        0.99      3.43 o 
   4   7   9        1.43        3.80      3.08 o 
  -3   8   9        8.37       14.78      5.54 o 
  -2   8   9       52.89       56.76      7.92 o 
  -1   8   9       17.50       22.70      5.28 o 
   0   8   9        0.75        5.02      3.70 o 
   1   8   9        1.27        6.34      3.43 o 
   2   8   9        2.63        8.98      3.43 o 
   3   8   9        8.85       11.60      3.19 o 
  -2   9   9        3.59        2.64      4.22 o 
  -1   9   9       21.89       29.30      6.07 o 
   0   9   9       21.91       19.80      5.02 o 
   1   9   9        1.91        4.22      3.70 o 
   1  -7  10       12.90        9.24      4.49 o 
   2  -7  10       31.46       42.77      7.92 o 
   3  -7  10       18.62       18.48      6.60 o 
   4  -7  10        9.68       14.52      7.13 o 
   0  -6  10       57.01       58.83      8.32 o 
   1  -6  10      164.55      161.52      5.91 o 
   2  -6  10        5.88        1.58      4.22 o 
   3  -6  10        1.51        0.26      4.49 o 
   4  -6  10       25.52       29.30      7.66 o 
  -2  -5  10        4.04        1.98      2.05 o 
  -1  -5  10       23.66       24.20      2.97 o 
   0  -5  10        9.96        9.05      2.34 o 
   1  -5  10       11.47        8.14      3.04 o 
   2  -5  10       45.03       52.91      7.00 o 
   3  -5  10       54.90       57.02      8.71 o 
   4  -5  10       26.98       22.18      6.86 o 
   5  -5  10        9.86        7.13      6.07 o 
  -3  -4  10        7.04        6.43      2.51 o 
  -2  -4  10      190.58      180.00      6.50 o 
  -1  -4  10      187.30      178.19      6.44 o 
   0  -4  10      185.19      191.92     10.30 o 
   1  -4  10      137.85      134.31      5.37 o 
   2  -4  10      188.30      199.25      6.39 o 
   3  -4  10      196.95      207.47      6.06 o 
   4  -4  10       22.03       28.77      7.13 o 
   5  -4  10       19.59       45.93      8.71 o 
  -5  -3  10       13.35       20.86      5.54 o 
  -4  -3  10       26.36       28.81      8.58 o 
  -3  -3  10       31.95       34.82      3.53 o 
  -2  -3  10        6.09        5.57      2.03 o 
  -1  -3  10      134.48      131.51      5.32 o 
   0  -3  10      212.14      228.21      7.92 o 
   1  -3  10       38.31       35.90      5.54 o 
   2  -3  10       99.98      108.58      4.68 o 
   3  -3  10       66.00       71.17      4.01 o 
   4  -3  10        4.00        3.69      1.23 o 
   5  -3  10        2.72       10.22      5.33 o 
   6  -3  10       14.49       15.05      6.86 o 
  -6  -2  10       29.78       44.35      8.71 o 
  -5  -2  10       33.72       30.62      7.13 o 
  -4  -2  10        1.25        1.25      3.83 o 
  -3  -2  10       24.77       24.18      2.67 o 
  -2  -2  10       56.72       53.73      4.22 o 
  -1  -2  10       38.05       38.72      3.23 o 
   0  -2  10      203.10      209.35      7.13 o 
   1  -2  10       91.92       96.64      4.30 o 
   2  -2  10       80.99       87.12      8.18 o 
   3  -2  10       19.86       13.90      3.23 o 
   4  -2  10        8.06       10.91      3.30 o 
   5  -2  10       48.75       56.06      4.06 o 
   6  -2  10       25.29       26.71      5.00 o 
  -6  -1  10        0.41       -0.53      5.28 o 
  -5  -1  10       18.45       20.90      5.68 o 
  -4  -1  10       57.02       51.82      5.28 o 
  -3  -1  10       20.18       19.18      2.31 o 
  -2  -1  10      211.43      199.67      5.50 o 
  -1  -1  10      115.72      110.49      4.55 o 
   0  -1  10      230.80      240.48      6.69 o 
   1  -1  10       17.58       10.82      3.70 o 
   2  -1  10       83.64       74.07      4.24 o 
   3  -1  10      125.43      119.79      5.86 o 
   4  -1  10        0.35       -0.62      2.51 o 
   5  -1  10        2.32       -1.50      2.41 o 
   6  -1  10        7.99        3.76      6.60 o 
  -6   0  10        0.65       -5.28      5.28 o 
  -5   0  10       29.99       31.30      4.28 o 
  -4   0  10        0.42        1.00      2.47 o 
  -3   0  10       16.41       14.21      2.08 o 
  -2   0  10      271.37      289.90      6.45 o 
  -1   0  10      467.36      474.62     12.67 o 
   0   0  10      218.06      232.31      9.77 o 
   1   0  10      655.40      699.84     20.06 o 
   2   0  10       42.79       39.30      3.30 o 
   3   0  10        7.43       12.34      2.73 o 
   4   0  10       50.25       53.18      6.86 o 
   5   0  10       82.36       91.78      6.26 o 
   6   0  10       40.32       34.22      5.40 o 
  -6   1  10        0.40       -3.70      5.54 o 
  -5   1  10       18.16       17.01      2.77 o 
  -4   1  10       56.36       50.08      3.50 o 
  -3   1  10       20.20       21.91      3.17 o 
  -2   1  10      210.19      190.97     15.05 o 
  -1   1  10      116.14      122.86      6.86 o 
   0   1  10      230.47      224.39      9.77 o 
   1   1  10       17.53       11.35      3.43 o 
   2   1  10       84.40       83.69      6.86 o 
   3   1  10      127.05      121.17      8.45 o 
   4   1  10        0.41        1.58      3.70 o 
   5   1  10        2.27       -2.38      2.38 o 
   6   1  10        7.97        2.43      8.32 o 
  -6   2  10       29.73       29.22     11.09 o 
  -5   2  10       33.88       33.83      9.24 o 
  -4   2  10        1.29        0.48      2.64 o 
  -3   2  10       24.76       19.58      2.78 o 
  -2   2  10       56.58       49.22      2.91 o 
  -1   2  10       38.68       40.53      3.34 o 
   0   2  10      201.76      204.93      5.43 o 
   1   2  10       93.12       82.63      6.07 o 
   2   2  10       81.43      101.64      7.13 o 
   3   2  10       19.90       19.54      4.49 o 
   4   2  10        7.82        8.71      4.49 o 
   5   2  10       48.64       55.33      5.56 o 
   6   2  10       25.15       15.20      7.39 o 
  -6   3  10        1.45       -1.32      4.22 o 
  -5   3  10       13.20        6.35      3.17 o 
  -4   3  10       26.13       26.25      3.64 o 
  -3   3  10       32.63       30.83      3.49 o 
  -2   3  10        5.85        2.72      1.69 o 
  -1   3  10      134.14      122.02      5.09 o 
   0   3  10      212.12      222.81      9.77 o 
   1   3  10       37.66       32.68      2.97 o 
   2   3  10       99.47       97.91      4.94 o 
   3   3  10       66.29       68.37      6.86 o 
   4   3  10        4.22       -0.79      3.96 o 
   5   3  10        2.73        2.21      3.08 o 
   6   3  10       14.50       14.24      4.31 o 
  -6   4  10        2.71        8.18      5.28 o 
  -5   4  10       19.43       24.23      6.20 o 
  -4   4  10        2.43        2.67      2.51 o 
  -3   4  10        7.10        3.43      2.15 o 
  -2   4  10      190.99      184.74      4.89 o 
  -1   4  10      188.50      178.36      5.37 o 
   0   4  10      186.42      184.79      8.98 o 
   1   4  10      137.19      133.72      5.67 o 
   2   4  10      187.54      205.38      7.14 o 
   3   4  10      197.15      198.52     10.03 o 
   4   4  10       22.15       29.57      5.28 o 
   5   4  10       19.66       29.52      4.69 o 
  -5   5  10        0.58        0.22      2.59 o 
  -4   5  10       25.43       25.58      4.01 o 
  -3   5  10        9.18        8.04      2.59 o 
  -2   5  10        4.08        3.21      2.22 o 
  -1   5  10       23.43       24.91      2.69 o 
   0   5  10        9.98       11.34      2.28 o 
   1   5  10       11.17        9.16      4.75 o 
   2   5  10       45.38       52.27      4.43 o 
   3   5  10       55.16       70.22      6.60 o 
   4   5  10       27.06       29.63      4.31 o 
   5   5  10       10.01       10.73      3.21 o 
  -5   6  10        4.66       10.56      5.81 o 
  -4   6  10       10.80       17.42      5.81 o 
  -3   6  10        1.85        5.28      4.22 o 
  -2   6  10       57.27       55.70      8.71 o 
  -1   6  10       49.14       51.48      6.60 o 
   0   6  10       57.24       60.19      6.60 o 
   1   6  10      163.95      176.02     25.87 o 
   2   6  10        5.79        7.66      3.70 o 
   3   6  10        1.53       -3.17      3.17 o 
   4   6  10       25.54       33.96      5.54 o 
  -4   7  10        3.88        4.22      4.75 o 
  -3   7  10       27.91       20.33      6.07 o 
  -2   7  10       60.07       58.08      7.66 o 
  -1   7  10      105.76      104.01      8.45 o 
   0   7  10        9.94       17.42      4.49 o 
   1   7  10       12.87        9.77      3.70 o 
   2   7  10       31.23       33.00      5.02 o 
   3   7  10       18.68       21.38      4.75 o 
   4   7  10        9.79        8.42      4.22 o 
  -2   8  10       19.03       11.35      5.02 o 
  -1   8  10       45.70       47.52      6.86 o 
   0   8  10       31.16       34.32      5.81 o 
   1   8  10       15.40       17.42      4.22 o 
   2   8  10        0.95        1.58      3.43 o 
   3   8  10        3.76        0.66      2.98 o 
  -1   9  10        7.85        2.64      4.49 o 
   0   9  10        0.58        2.64      3.70 o 
   1   9  10        2.25        4.22      3.43 o 
   2  -7  11        5.20        3.17      5.02 o 
   3  -7  11        0.97        2.38      5.28 o 
   0  -6  11       12.16       13.20      4.75 o 
   1  -6  11       51.44       54.22      4.20 o 
   2  -6  11       21.19       19.54      6.07 o 
   3  -6  11        5.20        7.92      5.02 o 
   4  -6  11       12.23        5.81      6.07 o 
  -1  -5  11      130.45      143.11     10.56 o 
   0  -5  11       11.26       12.64      2.53 o 
   1  -5  11      122.11      131.26      5.76 o 
   2  -5  11       30.62       32.55      4.22 o 
   3  -5  11       17.55       25.61      6.86 o 
   4  -5  11       33.75       40.92      8.45 o 
   5  -5  11       17.36       21.65      7.66 o 
  -2  -4  11       15.48       14.26      2.70 o 
  -1  -4  11       29.45       29.22      3.34 o 
   0  -4  11        1.54       -1.24      2.51 o 
   1  -4  11       74.59       84.24      4.72 o 
   2  -4  11        2.46        1.06      1.67 o 
   3  -4  11       46.13       50.53      7.52 o 
   4  -4  11       18.01       16.94      1.78 o 
   5  -4  11        7.51       10.03      6.34 o 
  -3  -3  11       57.29       58.31      4.55 o 
  -2  -3  11      134.77      144.96      6.16 o 
  -1  -3  11       29.87       26.29      4.22 o 
   0  -3  11       48.54       46.05      3.74 o 
   1  -3  11       34.79       34.85      5.81 o 
   2  -3  11       28.20       35.41      6.07 o 
   3  -3  11      177.38      178.46      6.28 o 
   4  -3  11       12.05       10.03      5.81 o 
   5  -3  11        3.64        6.86      2.36 o 
  -6  -2  11        9.43       26.40      7.13 o 
  -5  -2  11       12.04       10.30      5.28 o 
  -4  -2  11       22.78       30.38      3.87 o 
  -3  -2  11        2.22        1.61      1.76 o 
  -2  -2  11        3.39        2.53      1.85 o 
  -1  -2  11       35.35       41.98      6.60 o 
   0  -2  11       27.91       29.16      2.98 o 
   1  -2  11       89.04       85.73      5.54 o 
   2  -2  11       55.20       65.21      7.66 o 
   3  -2  11       51.80       45.76      5.41 o 
   4  -2  11        2.24        5.69      2.85 o 
   5  -2  11        3.96        5.30      2.30 o 
   6  -2  11       16.64       11.35      6.60 o 
  -6  -1  11       23.95       20.86      7.66 o 
  -5  -1  11        5.17        0.79      4.75 o 
  -4  -1  11        5.96        8.04      2.78 o 
  -3  -1  11       55.65       46.14      3.39 o 
  -2  -1  11       40.90       43.45      3.82 o 
  -1  -1  11      390.08      409.30      9.79 o 
   0  -1  11      253.96      263.02      7.52 o 
   1  -1  11       52.61       53.06      3.70 o 
   2  -1  11       70.17       63.89      7.13 o 
   3  -1  11        0.21        1.72      2.39 o 
   4  -1  11        7.19        3.06      2.85 o 
   5  -1  11       52.99       54.91      4.30 o 
   6  -1  11       25.38       27.96      5.68 o 
  -6   0  11       15.45        1.85      6.86 o 
  -5   0  11       38.27       41.17      4.74 o 
  -4   0  11        0.37       -2.24      2.34 o 
  -3   0  11      429.40      416.30     15.05 o 
  -2   0  11       24.64       24.40      2.26 o 
  -1   0  11        6.38        2.85      1.76 o 
   0   0  11        2.91        3.96      3.17 o 
   1   0  11      224.59      209.08     10.03 o 
   2   0  11        4.79        5.29      2.00 o 
   3   0  11       97.73       87.77      5.26 o 
   4   0  11      151.81      141.07     11.88 o 
   5   0  11       33.08       25.33      4.31 o 
   6   0  11        8.51        3.18      8.18 o 
  -6   1  11       23.95       19.01      7.66 o 
  -5   1  11        5.20        6.07      5.28 o 
  -4   1  11        5.97        3.30      2.85 o 
  -3   1  11       55.96       41.96      4.01 o 
  -2   1  11       41.80       41.42      2.81 o 
  -1   1  11      389.54      399.45     12.41 o 
   0   1  11      253.68      264.52     11.09 o 
   1   1  11       53.28       58.87      6.07 o 
   2   1  11       70.16       58.08      6.34 o 
   3   1  11        0.20       -2.90      3.43 o 
   4   1  11        7.35        3.37      2.70 o 
   5   1  11       53.28       53.93      4.49 o 
   6   1  11       25.42       12.13      7.92 o 
  -6   2  11        9.40        2.81     12.54 o 
  -5   2  11       11.95        6.95      4.59 o 
  -4   2  11       22.55       22.16      3.30 o 
  -3   2  11        2.18        0.15      1.98 o 
  -2   2  11        3.45        1.85      3.17 o 
  -1   2  11       35.38       40.66      3.83 o 
   0   2  11       27.92       25.43      2.53 o 
   1   2  11       88.73       85.27      6.60 o 
   2   2  11       56.27       52.53      6.07 o 
   3   2  11       52.97       50.69      6.34 o 
   4   2  11        2.15       -2.38      3.96 o 
   5   2  11        3.95        4.75      3.36 o 
   6   2  11       16.55        9.82      4.17 o 
  -6   3  11       27.46       29.04      7.13 o 
  -5   3  11       19.34       22.48      3.80 o 
  -4   3  11        9.32        4.53      2.53 o 
  -3   3  11       57.34       58.67     15.97 o 
  -2   3  11      133.79      134.52      4.86 o 
  -1   3  11       29.18       25.41      3.16 o 
   0   3  11       49.05       54.03      5.06 o 
   1   3  11       34.85       30.80      3.04 o 
   2   3  11       28.18       22.97      4.49 o 
   3   3  11      177.84      166.31      9.77 o 
   4   3  11       12.11       14.52      5.02 o 
   5   3  11        3.85        8.28      8.18 o 
  -5   4  11        4.01        7.84      3.23 o 
  -4   4  11       71.99       88.42     14.92 o 
  -3   4  11       63.08       62.45      5.00 o 
  -2   4  11       15.47       12.46      2.40 o 
  -1   4  11       29.42       28.53      2.80 o 
   0   4  11        1.46       -2.64      2.64 o 
   1   4  11       74.24       77.92      7.52 o 
   2   4  11        2.35        0.61      2.51 o 
   3   4  11       45.61       48.57      6.34 o 
   4   4  11       18.20       21.38      5.28 o 
   5   4  11        7.52        6.41      5.68 o 
  -5   5  11        9.38        4.07      3.23 o 
  -4   5  11        8.23        8.27      3.11 o 
  -3   5  11        4.78        0.70      2.34 o 
  -2   5  11       21.67       20.61      3.23 o 
  -1   5  11      130.88      131.42      5.04 o 
   0   5  11       10.99       13.00      2.59 o 
   1   5  11      121.66      129.82      8.84 o 
   2   5  11       30.55       25.80      3.72 o 
   3   5  11       17.53       20.33      5.02 o 
   4   5  11       33.73       29.30      5.81 o 
   5   5  11       17.24       21.23      5.81 o 
  -4   6  11        2.14        1.06      4.49 o 
  -3   6  11       38.67       35.90      6.34 o 
  -2   6  11       51.21       65.21      7.92 o 
  -1   6  11        3.68        5.28      3.70 o 
   0   6  11       12.07        8.45      3.96 o 
   1   6  11       51.47       49.10      6.07 o 
   2   6  11       21.01       22.97      5.02 o 
   3   6  11        5.25       10.56      4.49 o 
   4   6  11       12.23       21.47      5.02 o 
  -4   7  11        2.42        5.02      5.02 o 
  -3   7  11        7.34        3.43      4.49 o 
  -2   7  11       22.77       25.08      6.07 o 
  -1   7  11       24.01       21.65      5.28 o 
   0   7  11       40.90       45.67      6.60 o 
   1   7  11        5.35       -1.06      3.17 o 
   2   7  11        5.15        7.13      3.96 o 
   3   7  11        0.96       -3.70      3.70 o 
  -2   8  11        0.51        4.75      4.75 o 
  -1   8  11       12.40       13.20      4.75 o 
   0   8  11        5.17        1.06      3.70 o 
   1   8  11       19.39       21.91      5.02 o 
   2   8  11        1.85        5.02      4.22 o 
   2  -7  12       54.14       47.78      8.71 o 
   3  -7  12        4.97        0.53      5.28 o 
   0  -6  12        8.51       11.35      4.75 o 
   1  -6  12       28.90       33.26      6.86 o 
   2  -6  12        0.07        1.51      1.71 o 
   3  -6  12        9.92       14.52      6.34 o 
   4  -6  12       18.40       19.54      7.66 o 
  -1  -5  12       11.87       10.82      4.22 o 
   0  -5  12        7.30       10.03      4.49 o 
   1  -5  12       56.34       55.68      4.39 o 
   2  -5  12       42.87       44.01      4.75 o 
   3  -5  12       31.64       44.49      5.41 o 
   4  -5  12        1.38       -1.85      5.02 o 
  -2  -4  12        2.92       -0.26      3.17 o 
  -1  -4  12      133.78      130.30      5.96 o 
   0  -4  12       26.72       31.01      3.55 o 
   1  -4  12       19.79       21.22      3.96 o 
   2  -4  12       21.56       22.47      3.70 o 
   3  -4  12       46.14       47.63      3.78 o 
   4  -4  12        3.51        4.48      1.97 o 
   5  -4  12       20.26       10.30      6.34 o 
  -3  -3  12        6.09        7.79      2.43 o 
  -2  -3  12        9.21       12.93      2.70 o 
  -1  -3  12      147.26      138.42      7.66 o 
   0  -3  12      102.07      108.01      5.20 o 
   1  -3  12       55.75       46.00     13.46 o 
   2  -3  12      438.56      407.40     10.52 o 
   3  -3  12       32.56       32.06      5.41 o 
   4  -3  12        4.10        4.75      5.02 o 
   5  -3  12        4.27        7.55      2.78 o 
  -6  -2  12        6.88       32.47      6.60 o 
  -5  -2  12        5.48       21.38      5.28 o 
  -4  -2  12        4.69        8.33      9.90 o 
  -3  -2  12       76.39       79.74     11.22 o 
  -2  -2  12       58.01       63.88     11.75 o 
  -1  -2  12      115.86      116.02      5.37 o 
   0  -2  12      272.77      279.79      8.16 o 
   1  -2  12        5.92        5.02      1.86 o 
   2  -2  12        4.86        1.70      1.67 o 
   3  -2  12       19.76       21.45      2.95 o 
   4  -2  12       37.09       31.68      7.13 o 
   5  -2  12       11.62       16.55      4.36 o 
  -6  -1  12       12.94       14.26      6.60 o 
  -5  -1  12       18.40       19.01      6.07 o 
  -4  -1  12       10.70       14.85      3.26 o 
  -3  -1  12       12.92       11.76      3.17 o 
  -2  -1  12      192.47      174.41     11.09 o 
  -1  -1  12      131.83      133.63      5.67 o 
   0  -1  12      104.69      100.69      4.88 o 
   1  -1  12       75.85       76.54      8.84 o 
   2  -1  12       55.09       45.67      6.60 o 
   3  -1  12       65.55       72.06      5.07 o 
   4  -1  12        1.83       -1.66      2.64 o 
   5  -1  12        3.65        8.01      3.61 o 
   6  -1  12       20.39       27.46      7.92 o 
  -6   0  12        0.10       -5.54      5.54 o 
  -5   0  12       14.18       14.53      3.68 o 
  -4   0  12        0.05       -2.28      2.28 o 
  -3   0  12      186.50      191.72      7.37 o 
  -2   0  12       34.63       34.03      2.67 o 
  -1   0  12      161.70      183.43      8.58 o 
   0   0  12      290.92      311.83     15.84 o 
   1   0  12      364.58      359.03     13.99 o 
   2   0  12       11.62        8.57      2.38 o 
   3   0  12        0.06       -1.62      2.04 o 
   4   0  12        0.50       -2.34      2.34 o 
   5   0  12       11.51       10.21      3.80 o 
   6   0  12        1.26        1.58      5.28 o 
  -6   1  12       12.93       -1.85      6.86 o 
  -5   1  12       18.22       16.48      7.00 o 
  -4   1  12       10.53       11.59      3.34 o 
  -3   1  12       13.23        6.60      2.70 o 
  -2   1  12      193.00      173.72      4.99 o 
  -1   1  12      131.66      118.62      5.30 o 
   0   1  12      104.08       93.72      6.86 o 
   1   1  12       75.65       67.58      6.86 o 
   2   1  12       55.84       46.80      3.61 o 
   3   1  12       65.33       59.15      4.69 o 
   4   1  12        1.76        0.00      2.53 o 
   5   1  12        3.66        2.53      2.78 o 
   6   1  12       20.47       19.27      7.13 o 
  -6   2  12        6.87        2.76     11.75 o 
  -5   2  12        5.50        6.73      3.89 o 
  -4   2  12        4.62        1.06      2.12 o 
  -3   2  12       76.62       73.13      7.66 o 
  -2   2  12       57.59       46.73      6.34 o 
  -1   2  12      114.30      101.11      7.66 o 
   0   2  12      272.79      276.13     10.03 o 
   1   2  12        5.80        1.85      3.43 o 
   2   2  12        4.81       -1.32      3.43 o 
   3   2  12       19.78       30.09      5.28 o 
   4   2  12       37.30       26.14      6.07 o 
   5   2  12       11.46        6.46      6.19 o 
  -5   3  12       43.12       45.47      6.07 o 
  -4   3  12       19.15       18.94      4.88 o 
  -3   3  12        6.00        4.66      2.47 o 
  -2   3  12        9.31        9.06      2.17 o 
  -1   3  12      147.45      143.77     14.65 o 
   0   3  12      101.59      106.05      3.91 o 
   1   3  12       55.56       47.53      3.68 o 
   2   3  12      438.51      405.75     14.78 o 
   3   3  12       32.85       35.11      6.07 o 
   4   3  12        4.13        2.64      4.22 o 
   5   3  12        4.27        6.82      3.61 o 
  -5   4  12        5.94        6.40      3.23 o 
  -4   4  12        0.97        1.00      2.59 o 
  -3   4  12        8.52       10.10      2.85 o 
  -2   4  12        3.15       -1.61      4.10 o 
  -1   4  12      132.59      149.61      6.53 o 
   0   4  12       26.56       32.92      5.94 o 
   1   4  12       19.62       14.60      2.90 o 
   2   4  12       21.68       17.87      3.36 o 
   3   4  12       46.50       48.05      6.60 o 
   4   4  12        3.57       -3.17      3.70 o 
   5   4  12       20.20       28.74      5.03 o 
  -5   5  12        9.21        9.81      3.74 o 
  -4   5  12       16.74       23.53      3.98 o 
  -3   5  12       36.47       39.31      4.47 o 
  -2   5  12       19.53       16.90      3.23 o 
  -1   5  12       11.85       10.93      2.24 o 
   0   5  12        7.36        5.02      3.43 o 
   1   5  12       56.29       50.80      4.57 o 
   2   5  12       42.72       45.14      6.07 o 
   3   5  12       31.69       34.58      5.81 o 
   4   5  12        1.42       -3.96      3.96 o 
  -4   6  12        1.14        2.90      4.75 o 
  -3   6  12       10.21       18.22      5.81 o 
  -2   6  12       11.97       17.69      5.54 o 
  -1   6  12       25.19       30.62      5.54 o 
   0   6  12        8.32       10.82      3.96 o 
   1   6  12       28.64       27.19      5.28 o 
   2   6  12        0.07        0.53      3.70 o 
   3   6  12        9.84       12.94      4.75 o 
   4   6  12       18.45       28.94      5.28 o 
  -3   7  12        5.94        2.38      5.28 o 
  -2   7  12       39.25       44.35      7.13 o 
  -1   7  12       10.45       12.14      4.75 o 
   0   7  12        0.23       -0.53      3.43 o 
   1   7  12       32.98       35.64      5.81 o 
   2   7  12       54.15       50.16      6.60 o 
   3   7  12        5.05       -0.26      4.49 o 
  -2   8  12        5.02       12.14      5.28 o 
  -1   8  12       11.14       16.10      5.54 o 
   0   8  12       10.10        8.71      4.49 o 
   1   8  12        0.28        0.79      3.70 o 
   1  -6  13        5.62       11.09      5.54 o 
   2  -6  13       50.18       40.92      7.92 o 
   3  -6  13       12.10        7.92      6.07 o 
  -1  -5  13       19.34       26.93      5.54 o 
   0  -5  13       11.69       11.88      4.75 o 
   1  -5  13       10.46        3.17      4.75 o 
   2  -5  13       30.67       34.05      7.13 o 
   3  -5  13        4.25       13.46      6.34 o 
   4  -5  13        0.56        1.32      5.54 o 
  -2  -4  13       28.45       17.42      4.75 o 
  -1  -4  13        5.23        3.70      3.70 o 
   0  -4  13       35.64       50.16      6.86 o 
   1  -4  13      120.97      125.40     10.30 o 
   2  -4  13        1.70       -0.53      4.75 o 
   3  -4  13       26.84       16.37      6.07 o 
   4  -4  13       10.23        8.71      5.81 o 
  -3  -3  13       43.74       43.29      6.07 o 
  -2  -3  13       80.66       83.69      5.37 o 
  -1  -3  13       12.99        8.48      3.04 o 
   0  -3  13        8.54       13.45      2.64 o 
   1  -3  13       16.67       14.18      2.90 o 
   2  -3  13       40.03       39.07      7.13 o 
   3  -3  13       20.17       20.86      6.07 o 
   4  -3  13        2.62       -4.49      4.49 o 
   5  -3  13        3.27        6.34      6.07 o 
  -4  -2  13       30.31       36.96      5.81 o 
  -3  -2  13        7.63        7.51      3.83 o 
  -2  -2  13        6.41        8.42      2.59 o 
  -1  -2  13      170.07      159.38      6.50 o 
   0  -2  13      207.54      197.31      6.98 o 
   1  -2  13      118.10      107.35      5.32 o 
   2  -2  13       51.22       55.83      5.81 o 
   3  -2  13       29.27       27.46      6.60 o 
   4  -2  13        1.44        1.06      4.49 o 
   5  -2  13        7.34       12.67      6.34 o 
  -5  -1  13        2.67        4.49      5.02 o 
  -4  -1  13        3.04        2.90      2.80 o 
  -3  -1  13       13.64       17.80      3.04 o 
  -2  -1  13       26.33       29.05      3.42 o 
  -1  -1  13       13.26       12.34      3.30 o 
   0  -1  13       24.73       31.82      3.49 o 
   1  -1  13       25.30       21.00      3.03 o 
   2  -1  13       14.20       17.42      5.02 o 
   3  -1  13       12.96       15.79      6.73 o 
   4  -1  13       32.39       29.57      6.60 o 
   5  -1  13       16.68       14.52      6.34 o 
  -5   0  13       16.43       21.94      4.28 o 
  -4   0  13       26.50       23.09      3.82 o 
  -3   0  13        1.47        0.87      2.90 o 
  -2   0  13       75.28       72.35      4.69 o 
  -1   0  13        4.97        7.85      2.41 o 
   0   0  13     1010.64     1107.78     31.55 o 
   1   0  13       10.78        6.07      4.22 o 
   2   0  13       22.21       19.27      5.02 o 
   3   0  13       24.35       23.40      3.32 o 
   4   0  13        1.03       -2.45      2.53 o 
   5   0  13       17.39        5.81      5.54 o 
  -5   1  13        2.67        2.04      3.43 o 
  -4   1  13        3.12       -2.47      2.47 o 
  -3   1  13       13.58       11.52      2.99 o 
  -2   1  13       26.39       26.06      3.03 o 
  -1   1  13       12.91       12.57      2.73 o 
   0   1  13       24.55       28.77      5.28 o 
   1   1  13       25.22       22.18      4.75 o 
   2   1  13       14.43       12.45      2.31 o 
   3   1  13       13.39        6.18      2.53 o 
   4   1  13       32.59       29.66      4.05 o 
   5   1  13       16.77       11.62      5.54 o 
  -5   2  13       27.66       40.75     11.09 o 
  -4   2  13       30.25       22.18      4.01 o 
  -3   2  13        7.65        7.21      2.89 o 
  -2   2  13        6.40        2.90      2.41 o 
  -1   2  13      169.03      175.29     10.03 o 
   0   2  13      207.39      168.16      9.77 o 
   1   2  13      118.52      120.64      8.45 o 
   2   2  13       51.50       48.84      6.34 o 
   3   2  13       29.30       16.90      5.02 o 
   4   2  13        1.45       -3.70      3.70 o 
   5   2  13        7.40       13.73      5.81 o 
  -5   3  13        5.72        1.29      3.16 o 
  -4   3  13        8.57        5.07      2.85 o 
  -3   3  13       44.03       45.93      6.86 o 
  -2   3  13       81.47       69.69      7.66 o 
  -1   3  13       13.06       10.36      2.73 o 
   0   3  13        8.41        7.71      1.85 o 
   1   3  13       16.69       23.23      4.75 o 
   2   3  13       40.40       47.52      6.60 o 
   3   3  13       20.69       19.80      5.28 o 
   4   3  13        2.56        1.85      4.49 o 
   5   3  13        3.12        3.72      5.28 o 
  -5   4  13       15.87       15.93      5.02 o 
  -4   4  13       47.48       48.31      5.11 o 
  -3   4  13        6.77        5.94      2.66 o 
  -2   4  13       28.51       31.56      3.87 o 
  -1   4  13        5.11        1.54      2.59 o 
   0   4  13       35.32       42.53      5.61 o 
   1   4  13      119.57      117.48      8.45 o 
   2   4  13        1.74        2.38      3.96 o 
   3   4  13       26.79       23.76      5.54 o 
   4   4  13       10.26        7.66      5.02 o 
  -4   5  13        2.04        1.94      2.70 o 
  -3   5  13       11.60       12.18      3.26 o 
  -2   5  13       14.76       16.60      4.09 o 
  -1   5  13       18.99       14.52      4.49 o 
   0   5  13       11.55       13.73      4.22 o 
   1   5  13       10.44        7.13      4.22 o 
   2   5  13       30.86       33.00      6.07 o 
   3   5  13        4.10        6.34      4.75 o 
   4   5  13        0.49        1.58      4.75 o 
  -4   6  13       17.57       29.83      6.86 o 
  -3   6  13        6.99        4.49      4.75 o 
  -2   6  13       27.72       31.68      6.60 o 
  -1   6  13        6.36        1.58      3.96 o 
   0   6  13       17.38       22.44      5.28 o 
   1   6  13        5.51       -0.53      3.70 o 
   2   6  13       50.10       53.06      6.86 o 
   3   6  13       12.09        9.77      5.02 o 
  -3   7  13       54.08       55.17      8.45 o 
  -2   7  13        7.87        5.28      4.49 o 
  -1   7  13        5.47        9.77      4.75 o 
   0   7  13        5.89        6.07      4.22 o 
   1   7  13       14.17       14.52      4.75 o 
   2   7  13        1.32        6.60      4.49 o 
   0   8  13        6.74        9.24      4.75 o 
   1  -6  14        2.05       -4.49      4.49 o 
   2  -6  14        4.40       -4.75      4.75 o 
   3  -6  14       20.53       26.40      7.92 o 
  -1  -5  14        6.62        0.00      4.22 o 
   0  -5  14        9.60        8.45      4.75 o 
   1  -5  14       39.06       51.21      8.18 o 
   2  -5  14       24.02       25.87      7.13 o 
   3  -5  14        2.40        6.07      5.81 o 
   4  -5  14        7.21       22.97      7.92 o 
  -2  -4  14       37.42       40.13      6.34 o 
  -1  -4  14       43.65       46.99      6.86 o 
   0  -4  14        3.14       -3.43      3.43 o 
   1  -4  14        6.66       11.09      5.28 o 
   2  -4  14      153.07      166.84     12.14 o 
   3  -4  14       45.92       50.69      8.71 o 
   4  -4  14        6.35       10.03      6.60 o 
  -3  -3  14        0.81       -3.43      3.43 o 
  -2  -3  14        4.43        5.54      3.96 o 
  -1  -3  14       80.80       74.97      8.18 o 
   0  -3  14       45.25       34.32      6.34 o 
   1  -3  14       96.16      113.52     10.56 o 
   2  -3  14       59.35       57.29      8.45 o 
   3  -3  14        4.97       -3.43      4.75 o 
   4  -3  14        0.49        5.02      5.54 o 
  -3  -2  14       19.60       34.32      5.81 o 
  -2  -2  14       12.94       14.59      5.81 o 
  -1  -2  14       17.52       26.36      3.53 o 
   0  -2  14       63.98       59.18      4.82 o 
   1  -2  14       50.61       49.53      4.30 o 
   2  -2  14        4.58        7.66      5.02 o 
   3  -2  14       10.04       19.80      6.07 o 
   4  -2  14        5.45       25.34      7.13 o 
   5  -2  14        0.85        2.11      6.07 o 
  -4  -1  14        1.90       12.22      4.75 o 
  -3  -1  14       22.72       18.22      5.02 o 
  -2  -1  14        6.24        8.56      2.59 o 
  -1  -1  14       43.57       38.91      4.06 o 
   0  -1  14       47.44       44.31      4.12 o 
   1  -1  14      240.87      251.10      8.30 o 
   2  -1  14       21.00       19.27      5.54 o 
   3  -1  14        7.36        5.02      5.02 o 
   4  -1  14        2.44        2.11      4.75 o 
   5  -1  14       13.96       16.90      6.86 o 
  -4   0  14        7.89       10.30      3.26 o 
  -3   0  14       41.14       28.43      3.68 o 
  -2   0  14       81.67       78.67      8.18 o 
  -1   0  14       38.22       35.31      3.80 o 
   0   0  14        3.57        8.54      2.53 o 
   1   0  14        0.44       -0.53      3.70 o 
   2   0  14       41.66       60.19      7.66 o 
   3   0  14      113.17      154.96     10.82 o 
   4   0  14        3.76        0.53      4.75 o 
   5   0  14        5.01       10.03      6.07 o 
  -5   1  14       12.00       11.35      5.28 o 
  -4   1  14        1.87       -2.64      3.70 o 
  -3   1  14       22.67       15.68      3.17 o 
  -2   1  14        6.14        6.76      2.20 o 
  -1   1  14       42.78       39.16      3.93 o 
   0   1  14       47.39       48.84      6.60 o 
   1   1  14      241.34      250.53     12.14 o 
   2   1  14       21.23       21.65      5.28 o 
   3   1  14        7.32        1.32      4.22 o 
   4   1  14        2.47        5.28      5.02 o 
   5   1  14       13.83       15.31      6.34 o 
  -5   2  14        6.76       19.27      5.81 o 
  -4   2  14        3.34        3.96      4.49 o 
  -3   2  14       19.59       19.27      3.61 o 
  -2   2  14       12.94       10.15      6.07 o 
  -1   2  14       17.47       16.37      4.75 o 
   0   2  14       64.18       55.70      7.13 o 
   1   2  14       50.24       49.10      6.60 o 
   2   2  14        4.70       10.03      4.49 o 
   3   2  14       10.09       11.88      4.75 o 
   4   2  14        5.33        5.02      5.02 o 
   5   2  14        0.84        2.90      5.54 o 
  -5   3  14        6.06       10.82      5.54 o 
  -4   3  14       12.57       13.99      5.54 o 
  -3   3  14        0.81        1.06      3.96 o 
  -2   3  14        4.52        6.07      4.22 o 
  -1   3  14       80.28       60.98      7.39 o 
   0   3  14       44.84       49.10      6.60 o 
   1   3  14       95.85       84.48      8.18 o 
   2   3  14       58.87       48.57      6.86 o 
   3   3  14        5.03        8.71      5.02 o 
   4   3  14        0.47       -4.22      4.22 o 
  -4   4  14        8.00       13.09      3.68 o 
  -3   4  14       20.17       20.99      3.91 o 
  -2   4  14       37.78       42.50      6.60 o 
  -1   4  14       43.94       35.90      6.07 o 
   0   4  14        3.09        1.06      3.70 o 
   1   4  14        6.66        3.70      3.96 o 
   2   4  14      153.08      157.87     10.30 o 
   3   4  14       46.32       41.97      6.86 o 
   4   4  14        6.35        5.54      5.02 o 
  -4   5  14       11.14       11.62      5.81 o 
  -3   5  14        1.80        4.75      4.49 o 
  -2   5  14        7.60        7.92      4.75 o 
  -1   5  14        6.74        5.81      4.49 o 
   0   5  14        9.69        1.85      3.96 o 
   1   5  14       39.25       41.18      6.60 o 
   2   5  14       23.87       22.44      5.54 o 
   3   5  14        2.40       -0.53      4.22 o 
   4   5  14        7.17        9.24      5.54 o 
  -3   6  14        6.11        5.54      5.02 o 
  -2   6  14       13.48       21.65      5.81 o 
  -1   6  14        7.74        7.66      4.49 o 
   0   6  14       20.74       19.27      5.28 o 
   1   6  14        2.04        0.79      4.22 o 
   2   6  14        4.43        5.02      4.75 o 
   3   6  14       20.54       21.38      6.07 o 
  -2   7  14       10.94        7.92      5.28 o 
  -1   7  14       13.67       10.30      5.02 o 
   0   7  14        1.90       -1.32      3.96 o 
   1   7  14       26.48       28.77      6.07 o 
   2   7  14       11.85       17.69      5.54 o 
   2  -6  15       11.43       17.95      7.13 o 
   0  -5  15       12.20        5.54      5.02 o 
   1  -5  15        3.24       11.09      5.81 o 
   2  -5  15       35.84       45.93      8.71 o 
   3  -5  15       11.01        8.98      6.60 o 
  -1  -4  15        7.50        4.75      4.75 o 
   0  -4  15       25.53       20.86      6.07 o 
   1  -4  15        8.35        4.75      4.75 o 
   2  -4  15       14.88       20.33      6.86 o 
   3  -4  15        3.38       -1.32      5.02 o 
   4  -4  15        6.08        4.75      6.34 o 
  -2  -3  15        4.90        7.92      4.22 o 
  -1  -3  15        3.11        6.07      4.49 o 
   0  -3  15        1.09        1.06      4.49 o 
   1  -3  15      122.44      144.14     11.62 o 
   2  -3  15       18.28       10.82      5.28 o 
   3  -3  15       17.63       23.50      7.13 o 
   4  -3  15        0.24       -4.49      5.02 o 
  -3  -2  15        0.89        0.53      4.22 o 
  -2  -2  15       10.31        7.66      4.49 o 
  -1  -2  15       36.62       46.20      6.86 o 
   0  -2  15        7.26        2.11      4.49 o 
   1  -2  15       73.62       86.06      9.24 o 
   2  -2  15       24.13       23.23      6.34 o 
   3  -2  15       23.08       24.82      7.13 o 
   4  -2  15        0.82       -2.38      5.54 o 
  -4  -1  15       20.35       23.50      5.81 o 
  -3  -1  15       37.18       49.10      6.86 o 
  -2  -1  15       18.67       25.63      3.72 o 
  -1  -1  15       46.26       51.90      4.62 o 
   0  -1  15       13.16       14.53      2.88 o 
   1  -1  15       38.23       48.84      7.39 o 
   2  -1  15       22.49       12.67      5.28 o 
   3  -1  15       46.55       54.91      8.45 o 
   4  -1  15       48.32       38.01      8.18 o 
  -4   0  15       43.43       46.20      7.13 o 
  -3   0  15       21.72       18.74      5.54 o 
  -2   0  15        7.38        8.18      4.49 o 
  -1   0  15       26.04       26.44      3.55 o 
   0   0  15        5.66        2.43      2.39 o 
   1   0  15        3.48        3.17      4.22 o 
   2   0  15       18.44       15.84      5.28 o 
   3   0  15       29.18       31.94      6.86 o 
   4   0  15        3.73        9.24      5.81 o 
   5   0  15        5.82       -1.06      5.54 o 
  -5   1  15        0.69        1.32      4.22 o 
  -4   1  15       20.53       25.34      6.07 o 
  -3   1  15       37.59       38.01      6.86 o 
  -2   1  15       18.53       32.47      6.07 o 
  -1   1  15       46.24       60.19      7.66 o 
   0   1  15       13.15        9.50      4.49 o 
   1   1  15       38.20       37.49      6.60 o 
   2   1  15       22.12       30.36      6.34 o 
   3   1  15       46.73       57.02      7.92 o 
   4   1  15       48.46       44.09      8.18 o 
  -5   2  15        2.77       12.14      5.81 o 
  -4   2  15        0.27        1.32      4.49 o 
  -3   2  15        0.87        4.22      4.22 o 
  -2   2  15       10.37        8.98      4.75 o 
  -1   2  15       36.76       42.24      6.60 o 
   0   2  15        7.09       11.88      4.75 o 
   1   2  15       74.52       79.73      8.45 o 
   2   2  15       24.39       28.51      6.07 o 
   3   2  15       23.13       11.35      5.28 o 
   4   2  15        0.82        6.60      5.54 o 
  -4   3  15       42.17       54.38      8.18 o 
  -3   3  15       41.04       59.93      8.18 o 
  -2   3  15        4.70        0.79      3.96 o 
  -1   3  15        3.18        2.38      3.96 o 
   0   3  15        1.11        2.38      3.96 o 
   1   3  15      122.61      126.98      9.50 o 
   2   3  15       18.40       11.62      4.75 o 
   3   3  15       17.63       11.09      5.28 o 
   4   3  15        0.27       -3.17      4.75 o 
  -4   4  15        7.36       12.94      5.81 o 
  -3   4  15        1.38        5.02      4.49 o 
  -2   4  15       19.31       16.10      5.28 o 
  -1   4  15        7.58       14.52      5.02 o 
   0   4  15       25.31       31.15      6.07 o 
   1   4  15        8.65       13.73      5.02 o 
   2   4  15       14.79       20.86      5.54 o 
   3   4  15        3.35        3.70      4.75 o 
   4   4  15        5.96        0.26      5.02 o 
  -3   5  15       12.50       13.46      5.81 o 
  -2   5  15        9.08        9.50      4.75 o 
  -1   5  15        0.81       -3.17      3.96 o 
   0   5  15       12.21        7.92      4.75 o 
   1   5  15        3.26        5.02      4.49 o 
   2   5  15       35.57       38.01      6.86 o 
   3   5  15       10.97        6.86      5.28 o 
  -2   6  15        1.64        1.85      4.75 o 
  -1   6  15       11.48       18.74      5.54 o 
   0   6  15       20.94       22.97      5.81 o 
   1   6  15        8.39       11.62      5.02 o 
   2   6  15       11.43       22.97      5.81 o 
  -1   7  15        3.16        6.34      5.02 o 
   0   7  15        7.87        6.86      5.02 o 
   1  -5  16        0.74       -4.75      4.75 o 
   2  -5  16       13.86       15.84      6.86 o 
  -1  -4  16        1.11        1.85      4.22 o 
   0  -4  16        2.43        2.11      5.02 o 
   1  -4  16       40.13       41.71      8.18 o 
   2  -4  16       94.29      110.88     12.41 o 
   3  -4  16        1.58       -3.43      5.28 o 
  -2  -3  16       13.93       18.74      5.81 o 
  -1  -3  16       37.22       37.22      7.13 o 
   0  -3  16       16.65       11.88      5.54 o 
   1  -3  16       58.11       59.66      8.71 o 
   2  -3  16       51.15       47.25      8.45 o 
   3  -3  16       15.45        8.18      6.34 o 
   4  -3  16       12.25       21.12      7.92 o 
  -3  -2  16       24.33       28.77      6.34 o 
  -2  -2  16       10.77        6.07      4.75 o 
  -1  -2  16        3.37        6.86      4.75 o 
   0  -2  16        0.66        1.58      5.02 o 
   1  -2  16       16.23       15.58      5.81 o 
   2  -2  16       44.74       36.17      7.39 o 
   3  -2  16       19.21       19.54      6.86 o 
   4  -2  16       14.43        9.24      7.13 o 
  -3  -1  16       14.91       19.01      5.54 o 
  -2  -1  16       32.67       33.26      6.60 o 
  -1  -1  16       35.12       26.66      6.07 o 
   0  -1  16       14.89       11.88      5.28 o 
   1  -1  16       14.74        8.98      5.28 o 
   2  -1  16        7.01        7.92      5.28 o 
   3  -1  16       29.56       38.01      7.92 o 
   4  -1  16       13.84       14.52      6.86 o 
  -4   0  16       13.29       10.56      5.02 o 
  -3   0  16        9.93       17.69      5.81 o 
  -2   0  16       52.74       55.97      7.66 o 
  -1   0  16        5.41        6.34      4.49 o 
   0   0  16       82.44       88.44      9.24 o 
   1   0  16        9.56       13.20      5.28 o 
   2   0  16        9.45       12.14      5.54 o 
   3   0  16        0.36        1.06      5.02 o 
   4   0  16       18.93       20.59      6.86 o 
  -4   1  16        6.02       10.56      5.28 o 
  -3   1  16       14.73       15.58      5.28 o 
  -2   1  16       32.34       34.58      6.60 o 
  -1   1  16       34.86       29.04      6.34 o 
   0   1  16       14.76       18.48      5.54 o 
   1   1  16       15.00       20.86      5.54 o 
   2   1  16        7.02        9.24      5.28 o 
   3   1  16       29.59       24.29      6.60 o 
   4   1  16       13.80       11.09      6.34 o 
  -4   2  16       18.12       25.87      6.34 o 
  -3   2  16       24.27       36.43      7.13 o 
  -2   2  16       10.66       11.09      5.02 o 
  -1   2  16        3.35       -1.06      3.96 o 
   0   2  16        0.71       -0.26      3.96 o 
   1   2  16       16.48       20.33      5.54 o 
   2   2  16       44.63       48.57      7.39 o 
   3   2  16       19.24       26.14      6.60 o 
   4   2  16       14.39        8.98      6.07 o 
  -4   3  16        1.67        8.45      5.28 o 
  -3   3  16        4.16        1.06      4.22 o 
  -2   3  16       14.03       16.37      5.54 o 
  -1   3  16       37.01       46.99      7.13 o 
   0   3  16       16.54       13.99      5.28 o 
   1   3  16       58.08       56.49      7.66 o 
   2   3  16       51.20       47.78      7.39 o 
   3   3  16       15.44       13.20      5.81 o 
   4   3  16       12.14       13.20      6.34 o 
  -3   4  16        9.86       24.29      6.34 o 
  -2   4  16       22.65       25.61      6.07 o 
  -1   4  16        1.11        4.22      4.49 o 
   0   4  16        2.49        3.43      4.49 o 
   1   4  16       40.69       36.43      6.86 o 
   2   4  16       94.50       96.09      9.77 o 
   3   4  16        1.56        2.90      5.28 o 
  -3   5  16        2.42       -2.90      4.22 o 
  -2   5  16        5.43       14.78      5.54 o 
  -1   5  16        2.41       -2.11      3.96 o 
   1   5  16        0.71       -3.96      3.96 o 
   2   5  16       13.86       15.05      5.54 o 
  -1   6  16        3.31        0.00      4.49 o 
   0   6  16        4.29        4.22      4.49 o 
   1   6  16        8.95       10.56      5.54 o 
   1  -5  17       11.03       14.78      6.86 o 
  -1  -4  17        1.74       -3.96      3.96 o 
   0  -4  17       18.97       20.33      6.86 o 
   1  -4  17       17.18        4.22      6.07 o 
   2  -4  17        4.06        2.90      6.07 o 
  -2  -3  17        2.17        0.00      4.75 o 
  -1  -3  17        0.01       -3.17      4.22 o 
   0  -3  17       27.79       27.98      6.86 o 
   1  -3  17       11.17        7.66      5.81 o 
   2  -3  17       31.67       39.60      8.18 o 
   3  -3  17        8.18        5.54      6.34 o 
  -3  -2  17       16.89       19.27      5.81 o 
  -2  -2  17       28.36       29.57      6.60 o 
  -1  -2  17       18.90       16.37      5.54 o 
   0  -2  17       23.76       27.19      6.60 o 
   1  -2  17        0.54        8.45      5.28 o 
   2  -2  17        3.75        7.13      5.81 o 
   3  -2  17        5.48        0.79      5.81 o 
  -3  -1  17        2.61        5.81      5.02 o 
  -2  -1  17       11.73       15.58      5.81 o 
  -1  -1  17        1.81       -1.58      4.49 o 
   0  -1  17        5.53        6.86      5.02 o 
   1  -1  17        5.26        4.75      5.02 o 
   2  -1  17        6.03        7.66      5.54 o 
   3  -1  17        5.36        7.92      6.07 o 
   4  -1  17        7.68        7.13      6.34 o 
  -4   0  17        0.19        2.90      5.02 o 
  -3   0  17       56.08       64.94      8.71 o 
  -2   0  17        8.11       11.09      5.28 o 
  -1   0  17      109.08      114.31     11.09 o 
   0   0  17        1.77        3.70      4.75 o 
   1   0  17        2.59       -0.53      4.22 o 
   2   0  17        2.02        3.70      5.02 o 
   3   0  17        2.95        6.60      5.81 o 
   4   0  17       44.19       40.39      8.71 o 
  -4   1  17       13.87       17.42      6.07 o 
  -3   1  17        2.56       -0.79      4.49 o 
  -2   1  17       11.68       10.56      5.81 o 
  -1   1  17        1.84        4.49      4.49 o 
   1   1  17        5.44        6.07      4.75 o 
   2   1  17        6.27        3.70      5.28 o 
   3   1  17        5.40        3.43      5.54 o 
   4   1  17        7.72       15.58      6.86 o 
  -4   2  17        1.30        9.50      5.54 o 
  -3   2  17       16.86       17.16      6.07 o 
  -2   2  17       28.08       36.17      7.13 o 
  -1   2  17       18.87       25.08      6.34 o 
   0   2  17       23.84       22.44      6.07 o 
   1   2  17        0.53        6.34      4.75 o 
   2   2  17        3.72       -1.06      4.49 o 
   3   2  17        5.44       -0.53      5.28 o 
  -3   3  17       11.36       16.63      6.34 o 
  -2   3  17        2.20       13.73      5.54 o 
  -1   3  17        0.00        1.32      4.22 o 
   0   3  17       27.65       23.50      5.81 o 
   1   3  17       11.51        7.39      5.02 o 
   2   3  17       32.20       29.57      6.86 o 
   3   3  17        8.15        7.39      5.54 o 
  -3   4  17       31.67       26.66      7.13 o 
  -2   4  17        9.81        6.86      5.28 o 
  -1   4  17        1.64       -3.43      4.22 o 
   0   4  17       18.67       17.69      5.81 o 
   1   4  17       17.21       19.54      6.34 o 
   2   4  17        4.07        3.96      5.28 o 
  -2   5  17        5.75        2.11      4.75 o 
  -1   5  17        2.13        6.60      5.02 o 
   0   5  17       12.12       12.94      5.54 o 
   1   5  17       11.10       12.14      5.81 o 
   0  -4  18        1.27       -5.02      5.02 o 
   1  -4  18       52.70       59.40     10.03 o 
  -1  -3  18       15.63       13.20      6.60 o 
   0  -3  18        1.16        1.06      5.02 o 
   1  -3  18        9.05       12.67      6.86 o 
   2  -3  18       27.47       16.63      7.13 o 
  -2  -2  18        2.57        3.43      5.02 o 
  -1  -2  18        5.88       -1.58      5.28 o 
   0  -2  18        6.59        3.96      5.28 o 
   1  -2  18        4.09        3.96      5.81 o 
   2  -2  18        0.21       -1.85      5.54 o 
   3  -2  18        1.59        7.39      6.34 o 
  -3  -1  18        8.83       -1.32      5.02 o 
  -2  -1  18       36.23       50.95      8.18 o 
  -1  -1  18        8.09        7.13      5.81 o 
   0  -1  18       16.87       19.80      6.60 o 
   1  -1  18        2.36        2.90      5.28 o 
   2  -1  18        4.93        7.66      6.07 o 
   3  -1  18       11.36       13.46      6.86 o 
  -3   0  18        5.15        2.64      5.02 o 
  -2   0  18        1.94       -0.26      4.75 o 
  -1   0  18        2.55        0.26      4.75 o 
   0   0  18        0.54       -0.79      4.75 o 
   1   0  18       29.36       28.25      7.13 o 
   2   0  18       41.62       58.08      8.98 o 
   3   0  18        0.01       -0.26      5.54 o 
  -3   1  18        8.68        6.60      5.28 o 
  -2   1  18       36.09       37.75      7.39 o 
  -1   1  18        8.11       14.26      5.81 o 
   0   1  18       16.98       13.99      5.54 o 
   1   1  18        2.36        0.00      5.02 o 
   2   1  18        5.00       -0.26      5.54 o 
   3   1  18       11.44       14.78      6.86 o 
  -3   2  18        1.24       -1.32      4.75 o 
  -2   2  18        2.58        0.79      4.75 o 
  -1   2  18        5.85       10.30      5.28 o 
   0   2  18        6.39       16.63      6.07 o 
   1   2  18        4.05        1.06      5.02 o 
   2   2  18        0.22        1.32      5.28 o 
   3   2  18        1.55        1.85      5.54 o 
  -2   3  18       42.49       61.51      8.98 o 
  -1   3  18       15.52       17.16      5.81 o 
   0   3  18        1.13       -4.22      4.22 o 
   1   3  18        9.04        7.66      5.28 o 
   2   3  18       27.44       32.21      7.39 o 
  -2   4  18        1.28       19.27      6.86 o 
  -1   4  18        0.90        0.79      4.49 o 
   0   4  18        1.36        4.75      5.28 o 
   1   4  18       52.63       62.30      8.98 o 
  -1  -3  19        2.74       -1.06      5.81 o 
   0  -3  19       21.66       20.06      7.39 o 
   1  -3  19       11.45        8.45      6.86 o 
  -2  -2  19       10.49       24.02      7.13 o 
  -1  -2  19       16.05       13.99      6.60 o 
   0  -2  19       10.74        5.02      6.60 o 
   1  -2  19       25.57       35.64      7.92 o 
   2  -2  19       17.91       13.46      7.39 o 
  -2  -1  19        2.23        4.49      5.54 o 
  -1  -1  19        6.88       17.42      6.86 o 
   0  -1  19        1.53       -1.32      5.28 o 
   1  -1  19        4.13        6.07      6.07 o 
   2  -1  19        6.69        4.75      6.60 o 
  -2   0  19       11.97       19.54      6.60 o 
  -1   0  19       22.08       22.44      6.86 o 
   0   0  19        0.60       -4.75      4.75 o 
   1   0  19        2.38        6.60      5.81 o 
   2   0  19        0.34       -4.49      6.07 o 
  -2   1  19        2.26        7.13      5.54 o 
  -1   1  19        6.85        4.22      5.54 o 
   0   1  19        1.51        5.28      5.28 o 
   1   1  19        4.01        3.96      5.81 o 
   2   1  19        6.74        8.98      6.07 o 
  -2   2  19       10.43       15.31      6.34 o 
  -1   2  19       16.03       18.74      6.60 o 
   0   2  19       10.78       21.12      6.86 o 
   1   2  19       25.52       21.38      6.60 o 
   2   2  19       17.99       19.80      7.13 o 
  -1   3  19        2.79       -0.26      5.28 o 
   0   3  19       21.72       26.14      7.13 o 
   1   3  19       11.59        7.13      5.54 o 
   0  -2  20        4.48       -6.07      6.07 o 
  -1  -1  20        1.65       -1.32      6.07 o 
   0  -1  20        2.66       -5.54      5.54 o 
   1  -1  20        0.73       -1.06      5.81 o 
  -1   0  20        0.29        3.70      6.07 o 
   0   0  20        3.37        4.49      6.07 o 
   1   0  20        0.00        1.06      5.54 o 
  -1   1  20        1.65       -1.85      5.54 o 
   0   1  20        2.63       -1.58      5.02 o 
   1   1  20        0.69       -0.26      5.54 o 
   0   2  20        4.47        5.02      5.81 o 
                                                 
